# Supplementary material for: The first draft reference genome of the American mink (Neovison vison)
Source: Sci Rep. 2017 Nov 6;7:14564. doi: 10.1038/s41598-017-15169-z (PMC5674041; doi:10.1038/s41598-017-15169-z)
Supplement: Supplementary file 2 — Supplementary Dataset [file 41598_2017_15169_MOESM2_ESM.xls]

## Sheet: Supplemetary file 2
Protein_id	orthomcl_group	best_hit	evalue_mantissa	evalue_exponent	percent_identity	percent_match
evm.model.scaffold100.130	OG5_245351	rnor|ENSRNOP00000049818	4	-44	31	86
evm.model.scaffold100.127	OG5_127898	ecab|XP_001916016	1	-114	100	100
evm.model.scaffold100.152	OG5_129381	clup|ENSCAFP00000006755	0	-181	92	83
evm.model.scaffold100.121	OG5_131199	hsap|ENSP00000361502	1	-125	81	95
evm.model.scaffold100.87	OG5_132108	clup|ENSCAFP00000003780	0	-181	95	96
evm.model.scaffold100.151	OG5_126593	clup|ENSCAFP00000006827	1	-117	100	100
evm.model.scaffold100.165	OG5_131958	ecab|XP_001495447	0	-181	93	80
evm.model.scaffold100.110	OG5_131879	clup|ENSCAFP00000021611	1	-137	97	100
evm.model.scaffold1001.1	OG5_177046	mmul|XP_001092862	2	-92	64	100
evm.model.scaffold1004.1	OG5_133096	ptro|ENSPTRP00000016257	1	-80	63	94
evm.model.scaffold1009.1	OG5_133143	clup|ENSCAFP00000004696	0	-181	90	99
evm.model.scaffold101.2	OG5_141161	hsap|ENSP00000268042	0	-181	90	100
evm.model.scaffold101.26	OG5_128209	ptro|ENSPTRP00000012779	0	-181	88	98
evm.model.scaffold101.34	OG5_129800	clup|ENSCAFP00000016624	0	-181	76	83
evm.model.scaffold101.25	OG5_139524	rnor|ENSRNOP00000017473	0	-181	92	96
evm.model.scaffold101.33	OG5_136630	clup|ENSCAFP00000032686	3	-87	100	96
evm.model.scaffold101.7	OG5_131829	ggal|ENSGALP00000023584	1	-137	100	84
evm.model.scaffold101.27	OG5_148001	mmul|XP_001098234	2	-15	85	50
evm.model.scaffold101.20	OG5_127860	ecab|XP_001488345	0	-181	92	97
evm.model.scaffold101.18	OG5_126659	cint|ENSCINP00000020870	6	-20	87	80
evm.model.scaffold101.30	OG5_136630	mmul|XP_001100080	0	-181	95	98
evm.model.scaffold102.30	OG5_134145	ecab|XP_001504084	9	-47	98	99
evm.model.scaffold102.26	OG5_138950	ecab|XP_001502756	1	-152	91	100
evm.model.scaffold102.69	OG5_138038	clup|ENSCAFP00000024963	0	-181	94	95
evm.model.scaffold102.74	OG5_154217	clup|ENSCAFP00000030665	0	-181	90	100
evm.model.scaffold102.22	OG5_128916	hsap|ENSP00000309415	1	-121	98	100
evm.model.scaffold102.61	OG5_165738	mmul|XP_002804681	8	-19	76	52
evm.model.scaffold102.9	OG5_128947	clup|ENSCAFP00000024181	0	-181	98	100
evm.model.scaffold102.59	OG5_130670	hsap|ENSP00000176763	0	-181	92	100
evm.model.scaffold102.16	OG5_156131	clup|ENSCAFP00000024481	1	-158	97	100
evm.model.scaffold102.60	OG5_129860	hsap|ENSP00000265094	0	-181	100	100
evm.model.scaffold102.71	OG5_135559	mmul|XP_001092246	0	-181	88	100
evm.model.scaffold102.52	OG5_136323	ptro|ENSPTRP00000029948	0	-181	99	100
evm.model.scaffold102.43	OG5_145345	mmul|XP_001097342	1	-165	92	100
evm.model.scaffold102.20	OG5_139913	clup|ENSCAFP00000024521	0	-181	95	85
evm.model.scaffold102.57	OG5_129766	clup|ENSCAFP00000024745	1	-140	100	100
evm.model.scaffold102.11	OG5_130195	mdom|ENSMODP00000005914	6	-65	64	100
evm.model.scaffold102.31	OG5_128924	clup|ENSCAFP00000024584	0	-181	86	94
evm.model.scaffold102.15	OG5_129284	hsap|ENSP00000332737	0	-181	97	100
evm.model.scaffold102.8	OG5_152325	hsap|ENSP00000381196	0	-181	89	100
evm.model.scaffold102.10	OG5_150812	clup|ENSCAFP00000024190	1	-97	93	100
evm.model.scaffold102.4	OG5_130334	ecab|XP_001498442	0	-181	97	96
evm.model.scaffold102.17	OG5_127278	clup|ENSCAFP00000024482	1	-113	96	100
evm.model.scaffold102.75	OG5_127712	clup|ENSCAFP00000024998	0	-181	99	93
evm.model.scaffold102.21	OG5_128250	mmul|XP_001090859	0	-181	100	100
evm.model.scaffold102.23	OG5_130579	ecab|XP_001498769	4	-50	89	99
evm.model.scaffold102.7	OG5_130294	clup|ENSCAFP00000024163	0	-181	94	100
evm.model.scaffold102.35	OG5_134416	ecab|XP_001502840	3	-79	100	52
evm.model.scaffold102.32	OG5_127740	hsap|ENSP00000316905	0	-181	98	100
evm.model.scaffold102.48	OG5_129204	clup|ENSCAFP00000024439	1	-15	61	91
evm.model.scaffold102.5	OG5_149502	clup|ENSCAFP00000023987	0	-181	83	100
evm.model.scaffold102.29	OG5_133928	ecab|XP_001502792	2	-70	100	100
evm.model.scaffold102.33	OG5_132667	ecab|XP_001916897	0	-181	95	100
evm.model.scaffold102.64	OG5_134975	clup|ENSCAFP00000024876	1	-170	100	100
evm.model.scaffold102.45	OG5_144747	clup|ENSCAFP00000024674	1	-157	94	100
evm.model.scaffold102.24	OG5_133439	mmul|XP_001084550	5	-98	96	100
evm.model.scaffold102.49	OG5_126931	mmul|XP_002804688	1	-15	45	100
evm.model.scaffold102.66	OG5_138877	clup|ENSCAFP00000024918	0	-181	98	100
evm.model.scaffold102.39	OG5_143719	ecab|XP_001502844	6	-99	100	100
evm.model.scaffold102.68	OG5_151124	clup|ENSCAFP00000024942	1	-107	95	100
evm.model.scaffold102.3	OG5_154155	rnor|ENSRNOP00000038274	1	-105	96	100
evm.model.scaffold102.18	OG5_145259	clup|ENSCAFP00000032288	0	-181	73	97
evm.model.scaffold102.2	OG5_144046	ecab|XP_001498410	0	-181	84	94
evm.model.scaffold1.37	OG5_131879	clup|ENSCAFP00000021611	1	-142	100	100
evm.model.scaffold1.98	OG5_132552	ecab|XP_001492836	1	-168	99	100
evm.model.scaffold1.258	OG5_128244	clup|ENSCAFP00000025160	0	-181	94	100
evm.model.scaffold1.162	OG5_130977	mmul|XP_001109334	2	-58	99	100
evm.model.scaffold1.169	OG5_138485	ptro|ENSPTRP00000011000	0	-181	95	100
evm.model.scaffold1.53	OG5_127507	clup|ENSCAFP00000022043	3	-77	100	94
evm.model.scaffold1.12	OG5_134017	mmul|XP_001097544	0	-181	99	100
evm.model.scaffold1.85	OG5_151102	hsap|ENSP00000352377	0	-181	87	85
evm.model.scaffold1.36	OG5_139210	mmul|XP_002805094	6	-36	100	100
evm.model.scaffold1.294	OG5_140041	clup|ENSCAFP00000024807	0	-181	94	100
evm.model.scaffold1.178	OG5_141572	clup|ENSCAFP00000015937	0	-181	92	97
evm.model.scaffold1.138	OG5_127433	clup|ENSCAFP00000034264	1	-170	99	100
evm.model.scaffold1.205	OG5_136258	clup|ENSCAFP00000031633	0	-181	93	100
evm.model.scaffold1.275	OG5_135294	ecab|XP_001490985	0	-181	98	98
evm.model.scaffold1.25	OG5_135015	ecab|XP_001496713	2	-83	86	87
evm.model.scaffold1.81	OG5_147934	clup|ENSCAFP00000022721	0	-181	86	99
evm.model.scaffold1.59	OG5_135960	clup|ENSCAFP00000022150	0	-181	84	96
evm.model.scaffold1.102	OG5_133147	ecab|XP_001493005	0	-181	90	87
evm.model.scaffold1.287	OG5_128625	clup|ENSCAFP00000024863	0	-181	98	100
evm.model.scaffold1.221	OG5_130089	clup|ENSCAFP00000025489	0	-181	97	99
evm.model.scaffold1.273	OG5_134414	hsap|ENSP00000324463	0	-181	94	100
evm.model.scaffold1.71	OG5_135183	clup|ENSCAFP00000022458	0	-181	95	89
evm.model.scaffold1.60	OG5_153866	mmul|XP_001086106	0	-181	84	100
evm.model.scaffold1.15	OG5_134190	clup|ENSCAFP00000020889	1	-172	90	98
evm.model.scaffold1.194	OG5_133945	ecab|XP_001496067	0	-181	97	100
evm.model.scaffold1.113	OG5_126813	hsap|ENSP00000404632	0	-181	100	99
evm.model.scaffold1.189	OG5_127456	clup|ENSCAFP00000025789	0	-181	99	90
evm.model.scaffold1.32	OG5_130663	tnig|ENSTNIP00000022531	0	-181	84	98
evm.model.scaffold1.83	OG5_130406	hsap|ENSP00000247170	2	-33	100	100
evm.model.scaffold1.186	OG5_130952	hsap|ENSP00000336127	0	-181	98	99
evm.model.scaffold1.110	OG5_129995	ecab|XP_001498522	0	-181	99	98
evm.model.scaffold1.188	OG5_131241	mmul|XP_001090586	0	-181	81	97
evm.model.scaffold1.297	OG5_129790	ecab|XP_001489940	1	-54	98	54
evm.model.scaffold1.119	OG5_143709	ptro|ENSPTRP00000057514	0	-181	96	100
evm.model.scaffold1.201	OG5_142104	clup|ENSCAFP00000025572	0	-181	89	99
evm.model.scaffold1.72	OG5_151096	clup|ENSCAFP00000022469	3	-84	91	92
evm.model.scaffold1.283	OG5_134668	rnor|ENSRNOP00000015889	1	-151	95	96
evm.model.scaffold1.48	OG5_127951	mmul|XP_001085855	3	-77	99	97
evm.model.scaffold1.13	OG5_136696	clup|ENSCAFP00000000709	1	-35	86	54
evm.model.scaffold1.141	OG5_131613	ecab|XP_001916221	0	-181	89	100
evm.model.scaffold1.265	OG5_127900	clup|ENSCAFP00000025081	1	-120	97	100
evm.model.scaffold1.54	OG5_129249	ecab|XP_001502320	1	-162	91	100
evm.model.scaffold1.49	OG5_130100	mmul|XP_001085066	2	-67	88	100
evm.model.scaffold1.22	OG5_131338	mmul|XP_001096620	1	-85	99	86
evm.model.scaffold1.38	OG5_131228	ptro|ENSPTRP00000010754	0	-181	79	98
evm.model.scaffold1.236	OG5_150035	ecab|XP_001916648	2	-85	73	100
evm.model.scaffold1.112	OG5_135937	clup|ENSCAFP00000023204	1	-65	98	100
evm.model.scaffold1.179	OG5_143406	ecab|XP_001494623	0	-181	72	81
evm.model.scaffold1.117	OG5_126671	ecab|XP_001499181	0	-181	95	99
evm.model.scaffold1.180	OG5_128057	mmus|ENSMUSP00000041667	0	-181	100	100
evm.model.scaffold1.100	OG5_128984	clup|ENSCAFP00000022988	1	-155	99	98
evm.model.scaffold1.261	OG5_145280	clup|ENSCAFP00000025088	5	-68	99	100
evm.model.scaffold1.269	OG5_128035	clup|ENSCAFP00000025032	0	-181	96	100
evm.model.scaffold1.224	OG5_143404	ptro|ENSPTRP00000011206	0	-181	82	99
evm.model.scaffold1.103	OG5_153569	hsap|ENSP00000347930	0	-181	92	97
evm.model.scaffold1.170	OG5_128658	ecab|XP_001500673	0	-181	96	99
evm.model.scaffold1.289	OG5_127709	ecab|XP_001490251	0	-181	95	100
evm.model.scaffold1.220	OG5_134075	ecab|XP_001494855	0	-181	84	88
evm.model.scaffold1.86	OG5_131897	clup|ENSCAFP00000022874	0	-181	94	100
evm.model.scaffold1.14	OG5_127205	mmul|XP_001082271	9	-29	96	77
evm.model.scaffold1.290	OG5_128116	clup|ENSCAFP00000024844	0	-181	94	97
evm.model.scaffold1.97	OG5_132067	hsap|ENSP00000371135	1	-136	97	100
evm.model.scaffold1.137	OG5_127301	mmul|XP_001106329	1	-140	100	100
evm.model.scaffold1.243	OG5_132086	ptro|ENSPTRP00000011169	2	-83	97	100
evm.model.scaffold1.122	OG5_146994	hsap|ENSP00000378183	0	-181	79	100
evm.model.scaffold1.147	OG5_133641	clup|ENSCAFP00000024243	0	-181	93	95
evm.model.scaffold1.212	OG5_143732	ecab|XP_001495121	0	-181	97	100
evm.model.scaffold1.123	OG5_126924	clup|ENSCAFP00000023786	0	-181	92	100
evm.model.scaffold1.250	OG5_130300	ecab|XP_001916614	0	-181	80	87
evm.model.scaffold1.1	OG5_144610	ecab|XP_001494660	1	-159	49	100
evm.model.scaffold1.109	OG5_135505	ptro|ENSPTRP00000008508	0	-181	77	100
evm.model.scaffold1.17	OG5_133242	ptro|ENSPTRP00000010706	0	-181	94	100
evm.model.scaffold1.165	OG5_143433	clup|ENSCAFP00000024377	0	-181	95	100
evm.model.scaffold1.234	OG5_129589	clup|ENSCAFP00000025379	1	-158	91	100
evm.model.scaffold1.91	OG5_130908	ecab|XP_001492346	0	-181	87	96
evm.model.scaffold1.296	OG5_161211	ecab|XP_001490004	0	-181	95	100
evm.model.scaffold1.182	OG5_143738	ecab|XP_001496701	0	-181	88	100
evm.model.scaffold10.57	OG5_149566	clup|ENSCAFP00000029023	3	-87	77	97
evm.model.scaffold10.160	OG5_127990	clup|ENSCAFP00000022387	1	-129	96	93
evm.model.scaffold10.338	OG5_129634	clup|ENSCAFP00000015553	0	-181	94	94
evm.model.scaffold10.120	OG5_127636	clup|ENSCAFP00000023918	0	-181	89	100
evm.model.scaffold10.252	NO_GROUP	ggal|ENSGALP00000002204	8	-16	33	100
evm.model.scaffold10.40	OG5_126648	mmul|XP_001089827	8	-38	97	100
evm.model.scaffold10.172	OG5_149976	mmul|XP_001095528	2	-59	77	94
evm.model.scaffold10.298	OG5_165692	ptro|ENSPTRP00000052604	8	-69	88	77
evm.model.scaffold10.255	OG5_147891	ecab|XP_001504145	0	-181	87	100
evm.model.scaffold10.182	OG5_134199	clup|ENSCAFP00000022173	0	-181	95	100
evm.model.scaffold10.293	OG5_132511	clup|ENSCAFP00000017405	1	-122	100	100
evm.model.scaffold10.91	OG5_132464	ptro|ENSPTRP00000000258	6	-24	52	70
evm.model.scaffold10.248	OG5_126754	clup|ENSCAFP00000018683	0	-181	93	100
evm.model.scaffold10.137	OG5_127048	mmul|XP_001087655	0	-181	86	99
evm.model.scaffold10.210	OG5_129717	hsap|ENSP00000338769	0	-181	90	84
evm.model.scaffold10.321	OG5_129196	ecab|XP_001503962	0	-181	99	96
evm.model.scaffold10.274	OG5_130906	ptro|ENSPTRP00000000703	0	-181	99	100
evm.model.scaffold10.102	OG5_142016	mmus|ENSMUSP00000053597	1	-137	92	86
evm.model.scaffold10.97	OG5_133684	ptro|ENSPTRP00000046036	0	-181	94	100
evm.model.scaffold10.217	OG5_129683	clup|ENSCAFP00000019256	1	-169	89	78
evm.model.scaffold10.256	OG5_138876	clup|ENSCAFP00000018568	0	-181	96	100
evm.model.scaffold10.117	OG5_149518	clup|ENSCAFP00000030952	1	-127	95	61
evm.model.scaffold10.221	OG5_127418	mdom|ENSMODP00000016281	1	-37	90	54
evm.model.scaffold10.159	OG5_129540	ecab|XP_001504430	0	-181	96	100
evm.model.scaffold10.195	OG5_136012	mmul|XP_001100814	0	-181	100	93
evm.model.scaffold10.153	OG5_131323	mmul|XP_001091106	0	-181	95	96
evm.model.scaffold10.239	OG5_132637	ptro|ENSPTRP00000049985	0	-181	100	100
evm.model.scaffold10.288	OG5_137740	clup|ENSCAFP00000017584	0	-181	95	98
evm.model.scaffold10.140	OG5_131550	clup|ENSCAFP00000023238	0	-181	90	100
evm.model.scaffold10.129	OG5_137638	clup|ENSCAFP00000023731	0	-181	94	92
evm.model.scaffold10.227	OG5_141270	clup|ENSCAFP00000030806	1	-124	91	100
evm.model.scaffold100.15	OG5_129726	clup|ENSCAFP00000005351	0	-181	99	100
evm.model.scaffold100.114	OG5_145448	rnor|ENSRNOP00000009061	3	-65	84	100
evm.model.scaffold100.158	OG5_141208	clup|ENSCAFP00000006419	1	-113	90	100
evm.model.scaffold100.132	OG5_127645	mmul|XP_002801563	1	-102	99	95
evm.model.scaffold100.135	OG5_127200	clup|ENSCAFP00000007130	0	-181	97	97
evm.model.scaffold100.81	OG5_143490	clup|ENSCAFP00000004178	1	-179	99	100
evm.model.scaffold100.155	OG5_134949	mmul|XP_001104322	0	-181	86	95
evm.model.scaffold100.47	OG5_127573	ecab|XP_001503641	0	-181	90	90
evm.model.scaffold100.112	OG5_128088	clup|ENSCAFP00000007960	1	-159	97	100
evm.model.scaffold100.52	OG5_136854	ecab|XP_001503611	0	-181	94	81
evm.model.scaffold100.36	OG5_127663	ecab|XP_001503663	1	-107	78	100
evm.model.scaffold100.146	OG5_128159	clup|ENSCAFP00000006891	0	-181	85	98
evm.model.scaffold100.153	OG5_129381	clup|ENSCAFP00000006755	1	-18	91	52
evm.model.scaffold100.43	OG5_130268	ecab|XP_001499015	0	-181	89	99
evm.model.scaffold100.164	OG5_157604	ptro|ENSPTRP00000001209	2	-45	80	79
evm.model.scaffold100.170	OG5_126554	clup|ENSCAFP00000006095	0	-181	91	94
evm.model.scaffold100.3	OG5_150901	hsap|ENSP00000340811	1	-141	88	100
evm.model.scaffold100.45	OG5_128999	clup|ENSCAFP00000004890	1	-152	89	99
evm.model.scaffold100.84	OG5_166479	hsap|ENSP00000361721	2	-53	74	100
evm.model.scaffold100.159	OG5_134288	clup|ENSCAFP00000006400	0	-181	99	100
evm.model.scaffold100.65	OG5_129285	clup|ENSCAFP00000004534	1	-179	99	100
evm.model.scaffold100.131	OG5_128988	ecab|XP_001496454	0	-181	91	99
evm.model.scaffold100.120	OG5_131777	mmus|ENSMUSP00000074862	0	-181	91	100
evm.model.scaffold100.149	OG5_172173	rnor|ENSRNOP00000053802	1	-105	67	100
evm.model.scaffold100.166	OG5_128892	clup|ENSCAFP00000006260	1	-174	92	97
evm.model.scaffold100.48	OG5_137479	ecab|XP_001503634	1	-141	87	98
evm.model.scaffold100.67	OG5_135861	ecab|XP_001916620	0	-181	95	100
evm.model.scaffold100.163	OG5_127783	ecab|XP_001916171	0	-181	72	82
evm.model.scaffold100.20	OG5_147772	clup|ENSCAFP00000005262	3	-54	85	92
evm.model.scaffold100.73	OG5_144528	hsap|ENSP00000380494	0	-181	93	100
evm.model.scaffold100.18	OG5_144224	rnor|ENSRNOP00000032823	0	-181	91	100
evm.model.scaffold100.169	OG5_136699	clup|ENSCAFP00000003215	5	-61	60	91
evm.model.scaffold100.143	OG5_127347	clup|ENSCAFP00000006938	0	-181	95	100
evm.model.scaffold100.13	OG5_133792	clup|ENSCAFP00000005360	0	-181	89	90
evm.model.scaffold100.55	OG5_139941	clup|ENSCAFP00000004781	1	-134	59	99
evm.model.scaffold100.25	OG5_132189	rnor|ENSRNOP00000014388	0	-181	95	100
evm.model.scaffold100.116	OG5_143805	hsap|ENSP00000361548	0	-181	83	100
evm.model.scaffold100.136	OG5_127039	ptro|ENSPTRP00000001146	1	-120	100	100
evm.model.scaffold100.89	OG5_140315	mmus|ENSMUSP00000065797	1	-144	96	92
evm.model.scaffold100.75	OG5_129289	clup|ENSCAFP00000004471	1	-155	97	85
evm.model.scaffold100.118	OG5_138458	ptro|ENSPTRP00000001090	1	-160	96	100
evm.model.scaffold100.125	OG5_127917	clup|ENSCAFP00000007322	0	-181	97	100
evm.model.scaffold100.156	OG5_127530	clup|ENSCAFP00000006568	0	-181	93	100
evm.model.scaffold100.108	OG5_127135	hsap|ENSP00000416293	0	-181	97	100
evm.model.scaffold100.7	OG5_136460	mmul|XP_002802347	2	-36	99	75
evm.model.scaffold100.141	OG5_131327	ecab|XP_001496607	0	-181	89	98
evm.model.scaffold100.11	OG5_129726	clup|ENSCAFP00000005362	0	-181	94	92
evm.model.scaffold100.78	OG5_131054	rnor|ENSRNOP00000049994	0	-181	56	99
evm.model.scaffold100.104	OG5_133497	mmul|XP_001088904	0	-181	91	100
evm.model.scaffold100.96	OG5_157268	clup|ENSCAFP00000003737	1	-38	73	96
evm.model.scaffold100.70	OG5_126795	ecab|XP_001503500	0	-181	100	94
evm.model.scaffold100.68	OG5_142872	clup|ENSCAFP00000004580	2	-10	88	50
evm.model.scaffold10.167	OG5_128851	clup|ENSCAFP00000022302	0	-181	92	100
evm.model.scaffold10.123	OG5_143711	clup|ENSCAFP00000023779	1	-159	86	100
evm.model.scaffold10.42	OG5_126648	clup|ENSCAFP00000028869	0	-181	92	92
evm.model.scaffold10.267	OG5_128188	mmul|XP_001110243	1	-171	99	93
evm.model.scaffold10.316	OG5_137128	mmul|XP_001094970	0	-181	93	97
evm.model.scaffold10.241	OG5_135700	hsap|ENSP00000363458	1	-170	93	100
evm.model.scaffold10.251	OG5_157438	clup|ENSCAFP00000018618	1	-127	83	100
evm.model.scaffold10.165	OG5_139166	clup|ENSCAFP00000022310	2	-91	98	100
evm.model.scaffold10.271	OG5_143645	clup|ENSCAFP00000017994	1	-166	98	100
evm.model.scaffold10.330	OG5_154071	clup|ENSCAFP00000015751	0	-181	78	93
evm.model.scaffold10.45	OG5_137824	hsap|ENSP00000367173	0	-181	84	86
evm.model.scaffold10.65	OG5_142598	mmul|XP_001118297	4	-45	93	54
evm.model.scaffold10.246	OG5_129351	clup|ENSCAFP00000018724	0	-181	92	87
evm.model.scaffold10.135	OG5_128853	clup|ENSCAFP00000023387	1	-138	92	100
evm.model.scaffold10.2	OG5_128415	clup|ENSCAFP00000028805	0	-181	60	93
evm.model.scaffold10.201	OG5_153522	clup|ENSCAFP00000021582	1	-101	85	88
evm.model.scaffold10.192	OG5_196434	clup|ENSCAFP00000021762	1	-112	74	100
evm.model.scaffold10.290	OG5_128636	clup|ENSCAFP00000017505	1	-144	100	99
evm.model.scaffold10.176	OG5_135207	hsap|ENSP00000364230	0	-181	82	100
evm.model.scaffold10.232	NO_GROUP	mmul|XP_001088014	7	-15	70	55
evm.model.scaffold10.194	OG5_129885	hsap|ENSP00000398592	1	-86	100	89
evm.model.scaffold10.127	OG5_161198	clup|ENSCAFP00000023738	3	-53	78	93
evm.model.scaffold10.273	OG5_127664	clup|ENSCAFP00000017978	0	-181	99	99
evm.model.scaffold10.222	OG5_131548	clup|ENSCAFP00000019227	0	-181	93	100
evm.model.scaffold10.184	OG5_151091	ecab|XP_001501671	0	-181	92	95
evm.model.scaffold10.235	OG5_130094	clup|ENSCAFP00000019001	1	-47	98	66
evm.model.scaffold10.205	OG5_130448	rnor|ENSRNOP00000036362	0	-181	100	100
evm.model.scaffold10.100	OG5_142699	clup|ENSCAFP00000024101	1	-118	78	86
evm.model.scaffold10.46	OG5_145667	clup|ENSCAFP00000028945	1	-153	98	56
evm.model.scaffold10.333	OG5_127718	ecab|XP_001503867	0	-181	100	100
evm.model.scaffold10.327	OG5_131549	hsap|ENSP00000362762	0	-181	90	100
evm.model.scaffold10.238	OG5_144959	clup|ENSCAFP00000018970	1	-138	73	99
evm.model.scaffold10.128	OG5_150635	clup|ENSCAFP00000023737	1	-56	91	70
evm.model.scaffold10.214	OG5_127329	ecab|XP_001501400	1	-135	100	100
evm.model.scaffold10.200	OG5_143858	ecab|XP_001504308	5	-72	86	100
evm.model.scaffold10.302	OG5_139759	mmul|XP_001113252	0	-181	96	98
evm.model.scaffold10.103	OG5_141561	mmul|XP_001107002	0	-181	83	100
evm.model.scaffold10.8	OG5_130140	clup|ENSCAFP00000028832	0	-181	88	93
evm.model.scaffold10.257	OG5_136410	ptro|ENSPTRP00000000666	1	-51	100	100
evm.model.scaffold10.275	OG5_143390	mmul|XP_002802304	0	-181	84	96
evm.model.scaffold10.92	OG5_135710	ecab|XP_001490584	1	-134	83	95
evm.model.scaffold10.306	OG5_127971	rnor|ENSRNOP00000013301	1	-126	96	69
evm.model.scaffold10.287	OG5_151304	ecab|XP_001500520	1	-174	84	100
evm.model.scaffold10.72	OG5_139191	clup|ENSCAFP00000029197	0	-181	91	100
evm.model.scaffold10.118	OG5_143247	clup|ENSCAFP00000023986	1	-169	80	88
evm.model.scaffold10.324	OG5_132215	clup|ENSCAFP00000030943	0	-181	94	89
evm.model.scaffold10.126	OG5_137587	ecab|XP_001489171	1	-106	92	84
evm.model.scaffold10.60	OG5_131948	clup|ENSCAFP00000029081	0	-181	97	98
evm.model.scaffold10.237	OG5_147998	mmul|XP_001106934	1	-58	76	55
evm.model.scaffold10.179	OG5_132858	clup|ENSCAFP00000022194	0	-181	95	100
evm.model.scaffold10.283	OG5_131129	mmul|XP_001111995	1	-168	99	91
evm.model.scaffold10.191	OG5_133289	mmul|XP_001099299	0	-181	89	100
evm.model.scaffold10.112	OG5_133691	clup|ENSCAFP00000024069	1	-177	77	83
evm.model.scaffold10.258	OG5_132324	clup|ENSCAFP00000018485	0	-181	87	97
evm.model.scaffold10.278	OG5_141232	clup|ENSCAFP00000017851	0	-181	94	100
evm.model.scaffold10.39	OG5_133577	clup|ENSCAFP00000028853	0	-181	87	97
evm.model.scaffold10.340	OG5_129252	clup|ENSCAFP00000015517	2	-51	94	99
evm.model.scaffold10.58	OG5_139085	tnig|ENSTNIP00000006215	4	-54	82	61
evm.model.scaffold10.132	OG5_134628	mmul|XP_001086223	0	-181	81	87
evm.model.scaffold10.322	OG5_135818	clup|ENSCAFP00000030433	1	-105	98	88
evm.model.scaffold10.208	OG5_133680	ecab|XP_001501490	0	-181	92	100
evm.model.scaffold10.69	OG5_139339	clup|ENSCAFP00000029179	0	-181	93	100
evm.model.scaffold10.204	OG5_132947	clup|ENSCAFP00000031904	0	-181	83	100
evm.model.scaffold10.279	OG5_157791	ecab|XP_001917721	0	-181	97	100
evm.model.scaffold10.84	OG5_134286	clup|ENSCAFP00000029231	5	-77	98	76
evm.model.scaffold10.136	OG5_131133	clup|ENSCAFP00000023357	0	-181	91	100
evm.model.scaffold10.209	OG5_129647	ecab|XP_001501475	0	-181	99	69
evm.model.scaffold10.304	OG5_128746	mmul|XP_002802317	1	-119	78	100
evm.model.scaffold10.122	OG5_129221	clup|ENSCAFP00000023812	1	-157	96	99
evm.model.scaffold10.296	OG5_128280	ptro|ENSPTRP00000000757	1	-100	80	100
evm.model.scaffold10.270	OG5_128369	clup|ENSCAFP00000018051	1	-146	86	100
evm.model.scaffold10.250	OG5_141892	ecab|XP_001504150	1	-147	100	94
evm.model.scaffold10.282	OG5_161158	mmul|NP_001041635	2	-45	71	99
evm.model.scaffold102.54	OG5_131965	mmul|XP_002804683	0	-181	98	100
evm.model.scaffold102.14	OG5_126743	ecab|XP_001498596	0	-181	90	100
evm.model.scaffold102.25	OG5_145315	mmul|XP_001084431	1	-115	94	100
evm.model.scaffold102.46	OG5_131109	clup|ENSCAFP00000024689	1	-130	99	100
evm.model.scaffold102.28	OG5_129734	clup|ENSCAFP00000021131	0	-181	100	100
evm.model.scaffold102.47	OG5_135019	clup|ENSCAFP00000024698	0	-181	91	100
evm.model.scaffold102.58	OG5_145317	clup|ENSCAFP00000024746	8	-84	94	88
evm.model.scaffold102.6	OG5_154157	clup|ENSCAFP00000024132	3	-70	93	100
evm.model.scaffold102.13	OG5_130029	clup|ENSCAFP00000024244	0	-181	95	87
evm.model.scaffold102.51	OG5_129249	ecab|XP_001502320	1	-121	90	100
evm.model.scaffold102.70	NO_GROUP	hsap|ENSP00000391317	2	-28	74	79
evm.model.scaffold102.1	OG5_161204	clup|ENSCAFP00000024019	0	-181	87	100
evm.model.scaffold102.72	OG5_127712	ecab|XP_001500151	0	-181	97	100
evm.model.scaffold102.65	OG5_128385	ptro|ENSPTRP00000047854	0	-181	96	93
evm.model.scaffold102.40	OG5_129689	ptro|ENSPTRP00000029965	0	-181	100	94
evm.model.scaffold102.63	OG5_133436	clup|ENSCAFP00000008796	1	-135	90	92
evm.model.scaffold102.19	OG5_143718	clup|ENSCAFP00000024505	0	-181	50	94
evm.model.scaffold102.56	OG5_140680	clup|ENSCAFP00000024743	0	-181	93	100
evm.model.scaffold102.27	OG5_146240	clup|ENSCAFP00000024575	0	-181	91	100
evm.model.scaffold102.12	OG5_137435	mdom|ENSMODP00000005925	1	-101	87	100
evm.model.scaffold102.50	OG5_134164	mmul|XP_001099287	1	-176	100	100
evm.model.scaffold1028.1	OG5_133976	clup|ENSCAFP00000022790	2	-47	97	100
evm.model.scaffold103.77	OG5_134915	clup|ENSCAFP00000019633	0	-181	74	97
evm.model.scaffold103.71	OG5_127145	clup|ENSCAFP00000019927	0	-181	98	100
evm.model.scaffold103.63	OG5_127688	ecab|XP_001504521	2	-64	100	100
evm.model.scaffold103.97	OG5_131568	ptro|ENSPTRP00000033002	0	-181	82	97
evm.model.scaffold103.66	OG5_138325	mmul|XP_002803279	0	-181	90	86
evm.model.scaffold103.12	OG5_131014	mmus|ENSMUSP00000106559	2	-83	94	77
evm.model.scaffold103.88	OG5_126868	ecab|XP_001493706	1	-159	99	95
evm.model.scaffold103.62	OG5_138065	clup|ENSCAFP00000020197	0	-181	87	100
evm.model.scaffold103.84	OG5_146436	clup|ENSCAFP00000019137	0	-181	95	93
evm.model.scaffold103.68	OG5_145008	mmul|XP_001109164	1	-145	100	100
evm.model.scaffold103.99	OG5_145557	mmul|XP_001084532	1	-164	98	89
evm.model.scaffold103.47	OG5_130358	ecab|XP_001504511	2	-84	100	95
evm.model.scaffold103.87	OG5_128094	mmus|ENSMUSP00000083146	1	-125	88	100
evm.model.scaffold103.78	OG5_153634	ecab|XP_001504541	0	-181	92	98
evm.model.scaffold103.61	OG5_131138	clup|ENSCAFP00000020199	1	-169	97	100
evm.model.scaffold103.9	OG5_128241	ecab|XP_001505097	0	-181	97	99
evm.model.scaffold103.29	OG5_127973	ecab|XP_001505112	0	-181	100	100
evm.model.scaffold103.26	OG5_153890	clup|ENSCAFP00000021061	0	-181	95	98
evm.model.scaffold103.45	OG5_164733	clup|ENSCAFP00000020475	2	-74	53	75
evm.model.scaffold103.73	OG5_130352	mmus|ENSMUSP00000045252	1	-157	85	100
evm.model.scaffold103.42	OG5_140807	clup|ENSCAFP00000020492	0	-181	92	96
evm.model.scaffold103.83	OG5_132419	ecab|XP_001504546	0	-181	94	97
evm.model.scaffold103.13	OG5_132377	clup|ENSCAFP00000030739	1	-126	92	100
evm.model.scaffold103.76	OG5_129034	ecab|XP_001504534	0	-181	90	100
evm.model.scaffold103.60	OG5_130743	clup|ENSCAFP00000020205	5	-92	93	100
evm.model.scaffold103.24	OG5_198489	ecab|XP_001498889	0	-181	76	93
evm.model.scaffold103.67	OG5_144740	ecab|XP_001916177	0	-181	88	100
evm.model.scaffold103.10	OG5_130982	ecab|XP_001505098	0	-181	97	100
evm.model.scaffold103.119	OG5_132951	hsap|ENSP00000344087	0	-181	92	99
evm.model.scaffold103.74	OG5_127162	clup|ENSCAFP00000019835	0	-181	95	100
evm.model.scaffold103.65	OG5_151069	clup|ENSCAFP00000020106	1	-122	89	98
evm.model.scaffold103.34	OG5_130455	ecab|XP_001505118	0	-181	97	99
evm.model.scaffold103.27	OG5_157472	clup|ENSCAFP00000020934	1	-119	97	100
evm.model.scaffold103.58	OG5_128379	mmul|XP_001114534	0	-181	94	91
evm.model.scaffold103.95	OG5_130457	rnor|ENSRNOP00000035734	0	-181	89	100
evm.model.scaffold103.1	OG5_126554	clup|ENSCAFP00000022014	0	-181	85	97
evm.model.scaffold103.72	OG5_140683	clup|ENSCAFP00000031795	1	-158	82	100
evm.model.scaffold103.46	OG5_130039	clup|ENSCAFP00000020467	0	-181	97	100
evm.model.scaffold103.86	OG5_134741	clup|ENSCAFP00000019072	6	-92	88	100
evm.model.scaffold103.33	OG5_126715	ecab|XP_001498965	0	-181	99	100
evm.model.scaffold103.98	OG5_133701	mmus|ENSMUSP00000075581	0	-181	89	87
evm.model.scaffold103.91	OG5_137378	rnor|ENSRNOP00000002002	1	-106	79	100
evm.model.scaffold103.31	OG5_133875	clup|ENSCAFP00000033048	1	-77	98	100
evm.model.scaffold103.112	OG5_132951	ptro|ENSPTRP00000032912	2	-34	87	51
evm.model.scaffold103.90	OG5_137632	ecab|XP_001504567	2	-98	85	100
evm.model.scaffold103.85	OG5_154104	ecab|XP_001493625	2	-74	93	100
evm.model.scaffold103.96	OG5_151208	clup|ENSCAFP00000033678	0	-181	60	96
evm.model.scaffold103.6	OG5_126539	ecab|XP_001505095	1	-145	98	92
evm.model.scaffold103.5	OG5_157484	clup|ENSCAFP00000021945	1	-148	82	100
evm.model.scaffold103.35	OG5_131833	ecab|XP_001505121	0	-181	99	100
evm.model.scaffold103.53	OG5_136694	clup|ENSCAFP00000020305	2	-94	98	99
evm.model.scaffold103.2	OG5_181059	clup|ENSCAFP00000021972	9	-77	67	100
evm.model.scaffold103.18	OG5_130319	clup|ENSCAFP00000021339	0	-181	95	100
evm.model.scaffold103.32	OG5_131778	clup|ENSCAFP00000020691	0	-181	63	96
evm.model.scaffold103.59	OG5_132374	ggal|ENSGALP00000002825	1	-118	72	53
evm.model.scaffold103.70	OG5_146954	clup|ENSCAFP00000019939	4	-52	82	62
evm.model.scaffold103.50	OG5_131908	clup|ENSCAFP00000020339	1	-101	93	100
evm.model.scaffold103.94	OG5_127600	clup|ENSCAFP00000017619	1	-133	84	78
evm.model.scaffold103.93	OG5_131191	ecab|XP_001493847	0	-181	95	81
evm.model.scaffold103.79	OG5_135353	clup|ENSCAFP00000019426	2	-69	88	95
evm.model.scaffold103.69	OG5_141248	mmus|ENSMUSP00000005077	1	-109	92	100
evm.model.scaffold100.139	OG5_132696	clup|ENSCAFP00000007008	1	-50	83	100
evm.model.scaffold100.19	OG5_127700	clup|ENSCAFP00000033961	1	-118	100	100
evm.model.scaffold100.4	OG5_147773	clup|ENSCAFP00000005371	1	-142	81	100
evm.model.scaffold100.33	OG5_136391	hsap|ENSP00000362222	0	-181	98	97
evm.model.scaffold100.133	OG5_133932	ecab|XP_001916307	1	-150	100	100
evm.model.scaffold100.113	OG5_129382	mmus|ENSMUSP00000080592	0	-181	87	97
evm.model.scaffold100.53	OG5_127907	ecab|XP_001916640	0	-181	85	98
evm.model.scaffold100.105	OG5_134977	mmul|XP_001089238	8	-98	87	98
evm.model.scaffold100.100	OG5_132484	ecab|XP_001497547	0	-181	93	97
evm.model.scaffold100.31	OG5_139924	mmul|XP_001110607	0	-181	62	100
evm.model.scaffold100.30	OG5_141969	clup|ENSCAFP00000005033	0	-181	98	94
evm.model.scaffold100.76	OG5_134056	clup|ENSCAFP00000004467	0	-181	98	99
evm.model.scaffold100.27	OG5_128128	ecab|XP_001503691	1	-105	100	100
evm.model.scaffold100.111	OG5_137608	ecab|XP_001916219	2	-74	96	100
evm.model.scaffold100.171	OG5_126554	clup|ENSCAFP00000006227	1	-170	78	99
evm.model.scaffold100.24	OG5_130598	hsap|ENSP00000362273	0	-181	95	96
evm.model.scaffold100.119	OG5_133708	clup|ENSCAFP00000007832	1	-140	92	99
evm.model.scaffold100.91	OG5_131393	clup|ENSCAFP00000003747	0	-181	89	98
evm.model.scaffold100.44	OG5_129251	mmul|XP_001111658	5	-85	99	79
evm.model.scaffold100.66	OG5_141924	clup|ENSCAFP00000004559	1	-112	100	92
evm.model.scaffold100.107	OG5_153936	clup|ENSCAFP00000003661	0	-181	85	100
evm.model.scaffold100.60	OG5_157620	ecab|XP_001503579	0	-181	84	100
evm.model.scaffold100.50	OG5_126715	hsap|ENSP00000362139	0	-181	96	97
evm.model.scaffold100.14	OG5_133343	hsap|ENSP00000349748	0	-181	100	96
evm.model.scaffold100.128	OG5_130585	clup|ENSCAFP00000007229	0	-181	99	91
evm.model.scaffold100.137	OG5_149342	clup|ENSCAFP00000007061	0	-181	95	100
evm.model.scaffold100.144	OG5_131245	clup|ENSCAFP00000032574	0	-181	99	100
evm.model.scaffold100.98	OG5_126649	hsap|ENSP00000256442	5	-65	85	87
evm.model.scaffold100.126	OG5_132654	clup|ENSCAFP00000007282	0	-181	99	97
evm.model.scaffold100.86	OG5_145076	ecab|XP_001497910	1	-156	72	100
evm.model.scaffold100.160	OG5_145435	ecab|XP_001495348	1	-114	86	100
evm.model.scaffold100.115	OG5_134591	clup|ENSCAFP00000007922	0	-181	95	99
evm.model.scaffold100.102	OG5_147760	clup|ENSCAFP00000003717	1	-180	80	57
evm.model.scaffold100.57	OG5_143029	mmus|ENSMUSP00000100650	1	-106	97	85
evm.model.scaffold100.148	OG5_132405	clup|ENSCAFP00000006870	0	-181	94	100
evm.model.scaffold100.35	OG5_131447	hsap|ENSP00000349052	0	-181	88	99
evm.model.scaffold100.134	OG5_130107	ptro|ENSPTRP00000001144	1	-133	89	100
evm.model.scaffold100.10	OG5_232155	mdom|ENSMODP00000022377	2	-75	61	87
evm.model.scaffold100.72	OG5_127078	clup|ENSCAFP00000004549	0	-181	93	100
evm.model.scaffold100.83	OG5_129255	ptro|ENSPTRP00000001033	0	-181	86	85
evm.model.scaffold100.168	OG5_136032	clup|ENSCAFP00000006251	0	-181	91	100
evm.model.scaffold100.150	OG5_137762	ecab|XP_001496140	1	-143	88	100
evm.model.scaffold100.161	OG5_127098	clup|ENSCAFP00000006360	0	-181	97	100
evm.model.scaffold100.162	OG5_145434	clup|ENSCAFP00000006338	0	-181	99	98
evm.model.scaffold100.62	OG5_127704	clup|ENSCAFP00000004683	0	-181	90	98
evm.model.scaffold100.77	OG5_127953	ecab|XP_001503373	0	-181	97	100
evm.model.scaffold100.92	OG5_129459	clup|ENSCAFP00000032939	1	-165	88	95
evm.model.scaffold100.40	OG5_127034	clup|ENSCAFP00000004975	0	-181	100	100
evm.model.scaffold100.154	OG5_143514	clup|ENSCAFP00000006697	0	-181	74	99
evm.model.scaffold100.28	OG5_140025	clup|ENSCAFP00000005159	0	-181	84	96
evm.model.scaffold100.37	OG5_143497	clup|ENSCAFP00000005013	0	-181	87	100
evm.model.scaffold100.103	OG5_140653	clup|ENSCAFP00000003703	1	-118	98	100
evm.model.scaffold100.99	OG5_130067	clup|ENSCAFP00000003727	0	-181	100	98
evm.model.scaffold100.74	OG5_132163	clup|ENSCAFP00000004495	0	-181	95	96
evm.model.scaffold100.29	OG5_126883	ecab|XP_001499107	1	-159	96	98
evm.model.scaffold100.49	OG5_126715	hsap|ENSP00000362139	0	-181	91	100
evm.model.scaffold100.79	OG5_127190	ptro|ENSPTRP00000001020	0	-181	96	100
evm.model.scaffold100.142	OG5_138914	clup|ENSCAFP00000006958	0	-181	99	100
evm.model.scaffold100.117	OG5_126765	hsap|ENSP00000308450	0	-181	98	100
evm.model.scaffold100.80	OG5_131645	ecab|XP_001503330	1	-179	86	94
evm.model.scaffold100.16	OG5_132567	ecab|XP_001503729	0	-181	95	90
evm.model.scaffold100.46	OG5_129970	ptro|ENSPTRP00000000968	1	-135	96	94
evm.model.scaffold100.124	OG5_128637	ecab|XP_001916119	0	-181	97	100
evm.model.scaffold100.172	OG5_126554	clup|ENSCAFP00000006227	0	-181	86	98
evm.model.scaffold100.64	OG5_139721	hsap|ENSP00000361915	1	-180	84	100
evm.model.scaffold100.147	OG5_134555	clup|ENSCAFP00000006876	0	-181	93	98
evm.model.scaffold100.140	OG5_139207	hsap|ENSP00000395461	7	-87	87	85
evm.model.scaffold100.22	OG5_127240	mdom|ENSMODP00000022283	0	-181	90	99
evm.model.scaffold100.59	OG5_128325	clup|ENSCAFP00000004762	0	-181	92	86
evm.model.scaffold100.157	OG5_130060	clup|ENSCAFP00000006438	0	-181	100	100
evm.model.scaffold100.129	OG5_128673	mmul|XP_001097692	0	-181	97	100
evm.model.scaffold100.34	OG5_133978	clup|ENSCAFP00000005023	1	-68	100	100
evm.model.scaffold100.69	OG5_142872	clup|ENSCAFP00000004580	2	-72	97	61
evm.model.scaffold100.109	OG5_130946	clup|ENSCAFP00000003629	0	-181	81	99
evm.model.scaffold100.106	OG5_150755	ecab|XP_001503106	7	-31	97	100
evm.model.scaffold100.5	OG5_143820	ecab|XP_001503765	1	-174	88	100
evm.model.scaffold100.145	OG5_137819	clup|ENSCAFP00000006895	0	-181	88	100
evm.model.scaffold100.23	OG5_134141	ecab|XP_001503707	0	-181	94	100
evm.model.scaffold100.71	OG5_139721	mmul|XP_001111685	1	-100	88	54
evm.model.scaffold100.85	OG5_126851	clup|ENSCAFP00000004062	0	-181	100	87
evm.model.scaffold100.8	OG5_130219	ecab|XP_001503759	0	-181	97	100
evm.model.scaffold100.32	OG5_142190	ecab|XP_001499105	3	-61	94	89
evm.model.scaffold100.138	OG5_127396	clup|ENSCAFP00000007056	0	-181	96	100
evm.model.scaffold100.54	OG5_128096	clup|ENSCAFP00000004797	0	-181	100	100
evm.model.scaffold100.51	OG5_131999	hsap|ENSP00000362136	0	-181	98	100
evm.model.scaffold100.17	OG5_133526	clup|ENSCAFP00000033313	0	-181	99	100
evm.model.scaffold100.97	OG5_134619	clup|ENSCAFP00000003731	0	-181	100	94
evm.model.scaffold100.61	OG5_144063	clup|ENSCAFP00000004755	1	-153	91	100
evm.model.scaffold100.101	OG5_128432	clup|ENSCAFP00000003720	1	-166	92	100
evm.model.scaffold100.21	OG5_134618	clup|ENSCAFP00000005256	0	-181	84	97
evm.model.scaffold100.167	OG5_161066	clup|ENSCAFP00000006254	3	-95	87	90
evm.model.scaffold100.56	OG5_128132	ecab|XP_001503595	1	-141	98	100
evm.model.scaffold10.161	OG5_132747	hsap|ENSP00000411913	1	-166	87	100
evm.model.scaffold10.242	OG5_126925	clup|ENSCAFP00000018789	0	-181	93	94
evm.model.scaffold10.147	OG5_172270	clup|ENSCAFP00000022954	0	-181	94	100
evm.model.scaffold10.74	OG5_131489	clup|ENSCAFP00000029203	1	-173	95	100
evm.model.scaffold10.337	OG5_126742	ptro|ENSPTRP00000000843	0	-181	81	100
evm.model.scaffold10.188	OG5_126976	ecab|XP_001504362	0	-181	93	96
evm.model.scaffold10.56	OG5_140834	clup|ENSCAFP00000029019	1	-152	92	96
evm.model.scaffold10.25	OG5_147982	ecab|XP_001492579	1	-163	86	84
evm.model.scaffold10.319	OG5_142631	clup|ENSCAFP00000016522	0	-181	96	100
evm.model.scaffold10.1	OG5_130763	clup|ENSCAFP00000028796	0	-181	76	89
evm.model.scaffold10.300	OG5_137344	ecab|XP_001504023	0	-181	99	100
evm.model.scaffold10.163	OG5_128870	ecab|XP_001501800	1	-161	100	94
evm.model.scaffold10.211	OG5_128531	clup|ENSCAFP00000019556	1	-171	73	100
evm.model.scaffold10.266	OG5_154097	clup|ENSCAFP00000018103	1	-145	98	99
evm.model.scaffold10.61	OG5_145668	clup|ENSCAFP00000029115	0	-181	88	100
evm.model.scaffold10.299	OG5_129809	mmul|XP_001113189	1	-111	99	91
evm.model.scaffold10.175	OG5_141923	clup|ENSCAFP00000022207	1	-108	72	100
evm.model.scaffold10.183	OG5_133880	ecab|XP_001504379	0	-181	82	100
evm.model.scaffold10.260	OG5_141083	clup|ENSCAFP00000018394	1	-113	98	97
evm.model.scaffold10.133	OG5_133929	rnor|ENSRNOP00000048348	1	-80	99	100
evm.model.scaffold10.7	OG5_145363	ecab|XP_001492786	1	-31	74	100
evm.model.scaffold10.303	OG5_128746	clup|ENSCAFP00000017167	0	-181	91	92
evm.model.scaffold10.64	OG5_142598	ecab|XP_001491356	0	-181	91	98
evm.model.scaffold10.53	OG5_143773	clup|ENSCAFP00000029003	0	-181	89	100
evm.model.scaffold10.168	OG5_157115	clup|ENSCAFP00000022271	1	-76	73	100
evm.model.scaffold10.125	OG5_137587	mmul|XP_002802240	1	-136	60	100
evm.model.scaffold10.199	OG5_154355	mmul|XP_001101933	7	-86	82	99
evm.model.scaffold10.307	OG5_127865	clup|ENSCAFP00000017131	0	-181	95	98
evm.model.scaffold10.263	OG5_128147	mmus|ENSMUSP00000101514	0	-181	99	100
evm.model.scaffold10.170	OG5_150745	clup|ENSCAFP00000022239	4	-67	88	99
evm.model.scaffold10.286	OG5_127556	clup|ENSCAFP00000017615	0	-181	90	93
evm.model.scaffold10.341	OG5_127148	mdom|ENSMODP00000029379	2	-57	100	100
evm.model.scaffold10.245	OG5_157120	mmul|XP_001107865	1	-178	91	99
evm.model.scaffold10.207	OG5_142070	clup|ENSCAFP00000019645	0	-181	87	98
evm.model.scaffold10.68	OG5_139124	clup|ENSCAFP00000029168	1	-110	82	83
evm.model.scaffold10.323	OG5_129604	clup|ENSCAFP00000016373	1	-71	95	100
evm.model.scaffold10.9	OG5_135971	clup|ENSCAFP00000028839	1	-152	84	92
evm.model.scaffold10.173	OG5_144780	ecab|XP_001501736	2	-76	84	87
evm.model.scaffold10.47	OG5_130084	hsap|ENSP00000367086	0	-181	85	97
evm.model.scaffold10.243	OG5_138896	mmul|XP_001107680	1	-144	99	99
evm.model.scaffold10.289	OG5_139825	mmul|XP_001112883	1	-161	80	100
evm.model.scaffold10.215	OG5_126853	clup|ENSCAFP00000019424	0	-181	95	100
evm.model.scaffold10.88	OG5_126833	clup|ENSCAFP00000029295	0	-181	97	99
evm.model.scaffold10.218	OG5_143330	clup|ENSCAFP00000019242	0	-181	92	100
evm.model.scaffold10.181	OG5_127381	clup|ENSCAFP00000022181	2	-79	94	100
evm.model.scaffold10.67	OG5_126698	ecab|XP_001494912	0	-181	88	100
evm.model.scaffold10.265	OG5_128414	clup|ENSCAFP00000018114	0	-181	91	82
evm.model.scaffold10.198	OG5_143679	clup|ENSCAFP00000021593	0	-181	85	100
evm.model.scaffold10.228	OG5_128873	clup|ENSCAFP00000019053	1	-112	100	54
evm.model.scaffold10.145	OG5_132280	clup|ENSCAFP00000023125	0	-181	96	99
evm.model.scaffold10.336	OG5_131063	clup|ENSCAFP00000015667	0	-181	93	100
evm.model.scaffold10.334	OG5_131802	ecab|XP_001503860	0	-181	91	100
evm.model.scaffold10.223	OG5_151059	clup|ENSCAFP00000019187	0	-181	81	98
evm.model.scaffold10.114	OG5_139784	clup|ENSCAFP00000024049	1	-119	89	100
evm.model.scaffold10.259	OG5_147889	mmus|ENSMUSP00000114099	0	-181	67	100
evm.model.scaffold10.139	OG5_131550	mmul|XP_001099772	0	-181	94	100
evm.model.scaffold10.142	OG5_131550	clup|ENSCAFP00000030976	0	-181	86	100
evm.model.scaffold10.236	OG5_130094	oana|ENSOANP00000015167	2	-74	62	100
evm.model.scaffold10.130	OG5_126715	mmul|NP_001035768	0	-181	93	99
evm.model.scaffold10.115	OG5_138172	ecab|XP_001489194	0	-181	75	98
evm.model.scaffold10.158	OG5_130771	clup|ENSCAFP00000022600	0	-181	99	100
evm.model.scaffold10.216	OG5_128474	clup|ENSCAFP00000019305	1	-136	92	87
evm.model.scaffold10.295	OG5_140608	clup|ENSCAFP00000017375	0	-181	88	91
evm.model.scaffold10.261	OG5_126777	clup|ENSCAFP00000018382	0	-181	97	100
evm.model.scaffold10.276	OG5_130258	clup|ENSCAFP00000017922	0	-181	92	100
evm.model.scaffold10.174	OG5_156864	clup|ENSCAFP00000022230	1	-68	89	100
evm.model.scaffold10.225	OG5_142139	ptro|ENSPTRP00000000602	1	-142	83	96
evm.model.scaffold10.155	OG5_128522	clup|ENSCAFP00000022796	0	-181	78	71
evm.model.scaffold10.150	OG5_143697	hsap|ENSP00000251296	0	-181	95	97
evm.model.scaffold10.301	OG5_129073	ecab|XP_001500383	0	-181	99	100
evm.model.scaffold10.55	OG5_141616	clup|ENSCAFP00000029015	0	-181	99	100
evm.model.scaffold10.178	OG5_166129	mmul|XP_001095951	1	-40	100	100
evm.model.scaffold10.230	OG5_144196	clup|ENSCAFP00000019008	0	-181	97	100
evm.model.scaffold10.50	OG5_141115	ecab|XP_001915321	1	-118	92	62
evm.model.scaffold10.85	OG5_128044	clup|ENSCAFP00000029234	1	-151	90	100
evm.model.scaffold10.291	OG5_133644	ptro|ENSPTRP00000000748	6	-39	76	99
evm.model.scaffold1.291	OG5_144371	clup|ENSCAFP00000024836	0	-181	86	100
evm.model.scaffold1.252	OG5_134873	hsap|ENSP00000167106	0	-181	95	100
evm.model.scaffold1.244	OG5_128300	clup|ENSCAFP00000025284	0	-181	91	97
evm.model.scaffold1.129	OG5_126631	rnor|ENSRNOP00000013608	0	-181	87	100
evm.model.scaffold1.259	OG5_131622	mmul|XP_001099663	3	-77	98	100
evm.model.scaffold1.26	OG5_129692	clup|ENSCAFP00000021311	0	-181	79	95
evm.model.scaffold1.171	OG5_142450	ecab|XP_001487892	1	-64	92	86
evm.model.scaffold1.161	OG5_133817	clup|ENSCAFP00000024360	0	-181	97	100
evm.model.scaffold1.279	OG5_133467	clup|ENSCAFP00000024889	2	-66	93	98
evm.model.scaffold1.101	OG5_127369	clup|ENSCAFP00000022999	0	-181	95	98
evm.model.scaffold1.272	NO_GROUP	mmul|XP_002805213	1	-143	70	100
evm.model.scaffold1.63	OG5_142932	clup|ENSCAFP00000022380	0	-181	94	100
evm.model.scaffold1.203	OG5_151213	hsap|ENSP00000267549	1	-165	84	100
evm.model.scaffold1.219	OG5_127091	ecab|XP_001494914	0	-181	95	98
evm.model.scaffold1.55	OG5_127507	clup|ENSCAFP00000022043	3	-54	95	86
evm.model.scaffold1.239	OG5_137051	ecab|XP_001916641	1	-166	53	100
evm.model.scaffold1.145	OG5_126621	hsap|ENSP00000370750	1	-161	92	95
evm.model.scaffold1.266	OG5_140080	ptro|ENSPTRP00000011128	0	-181	96	100
evm.model.scaffold1.33	OG5_132995	ptro|ENSPTRP00000010747	1	-139	90	100
evm.model.scaffold1.27	OG5_130010	mmul|XP_001101240	0	-181	98	100
evm.model.scaffold1.246	OG5_143726	clup|ENSCAFP00000025275	1	-180	92	100
evm.model.scaffold1.51	OG5_132856	mmul|XP_001086525	1	-141	99	100
evm.model.scaffold1.99	OG5_135034	ecab|XP_001497969	0	-181	92	100
evm.model.scaffold1.190	OG5_129037	ecab|XP_001496143	0	-181	87	98
evm.model.scaffold1.120	OG5_126588	mdom|ENSMODP00000005916	0	-181	99	100
evm.model.scaffold1.108	OG5_161599	mmul|XP_001096508	5	-88	83	98
evm.model.scaffold1.263	OG5_143340	ecab|XP_001490986	8	-90	99	100
evm.model.scaffold1.230	OG5_126973	ptro|ENSPTRP00000011191	7	-37	95	84
evm.model.scaffold1.248	OG5_140036	mmul|NP_001040589	0	-181	91	100
evm.model.scaffold1.66	OG5_137636	clup|ENSCAFP00000022412	0	-181	93	57
evm.model.scaffold1.227	OG5_129550	mmul|XP_001097688	0	-181	49	82
evm.model.scaffold1.57	OG5_144035	clup|ENSCAFP00000022094	0	-181	96	100
evm.model.scaffold1.148	OG5_135350	clup|ENSCAFP00000024255	1	-109	79	100
evm.model.scaffold1.68	OG5_141057	ecab|XP_001496368	1	-149	100	88
evm.model.scaffold1.166	OG5_140821	clup|ENSCAFP00000024385	1	-136	96	87
evm.model.scaffold1.200	OG5_131994	ecab|XP_001493799	0	-181	89	100
evm.model.scaffold1.174	OG5_129598	mmul|XP_001093277	0	-181	92	100
evm.model.scaffold1.121	OG5_145184	clup|ENSCAFP00000023621	1	-162	88	95
evm.model.scaffold1.79	OG5_132367	ecab|XP_001491796	1	-162	99	100
evm.model.scaffold1.90	OG5_131308	mmul|XP_002805126	8	-25	70	66
evm.model.scaffold1.95	OG5_151106	clup|ENSCAFP00000022950	1	-28	95	100
evm.model.scaffold1.118	OG5_143708	clup|ENSCAFP00000023609	0	-181	96	100
evm.model.scaffold1.8	OG5_136674	clup|ENSCAFP00000020768	0	-181	79	100
evm.model.scaffold1.160	OG5_132011	clup|ENSCAFP00000024354	0	-181	92	100
evm.model.scaffold1.23	OG5_131441	ptro|ENSPTRP00000010722	1	-125	95	99
evm.model.scaffold1.233	OG5_136396	ecab|XP_001494001	3	-58	93	100
evm.model.scaffold1.181	OG5_130772	clup|ENSCAFP00000025885	0	-181	88	100
evm.model.scaffold1.89	OG5_131308	clup|ENSCAFP00000035342	0	-181	89	98
evm.model.scaffold1.223	OG5_130089	ecab|XP_001494669	2	-46	89	100
evm.model.scaffold1.198	OG5_131209	clup|ENSCAFP00000025744	0	-181	57	98
evm.model.scaffold1.183	OG5_133777	hsap|ENSP00000256324	0	-181	78	99
evm.model.scaffold1.136	OG5_133727	clup|ENSCAFP00000024081	0	-181	99	98
evm.model.scaffold1.2	OG5_147918	clup|ENSCAFP00000020578	5	-78	99	77
evm.model.scaffold1.39	OG5_155416	clup|ENSCAFP00000021663	1	-129	84	86
evm.model.scaffold1.156	OG5_129125	ecab|XP_001500199	0	-181	99	100
evm.model.scaffold1.251	OG5_135948	clup|ENSCAFP00000025261	0	-181	95	100
evm.model.scaffold1.240	OG5_145631	ecab|XP_001491914	1	-133	91	100
evm.model.scaffold1.268	OG5_130552	clup|ENSCAFP00000025047	0	-181	85	100
evm.model.scaffold1.255	OG5_134546	ecab|XP_001491458	4	-55	87	64
evm.model.scaffold1.126	OG5_128081	clup|ENSCAFP00000023848	0	-181	98	100
evm.model.scaffold1.104	OG5_129314	clup|ENSCAFP00000023082	0	-181	99	100
evm.model.scaffold1.124	OG5_143712	mmul|XP_002805114	7	-62	97	100
evm.model.scaffold1.238	OG5_133307	clup|ENSCAFP00000025343	0	-181	98	99
evm.model.scaffold1.105	OG5_131074	clup|ENSCAFP00000023100	0	-181	98	94
evm.model.scaffold1.58	OG5_141915	clup|ENSCAFP00000022105	1	-122	81	98
evm.model.scaffold1.73	OG5_132227	clup|ENSCAFP00000022474	0	-181	99	99
evm.model.scaffold1.146	OG5_126621	clup|ENSCAFP00000024199	1	-108	79	88
evm.model.scaffold1.197	OG5_131209	mdom|ENSMODP00000003858	2	-37	65	50
evm.model.scaffold1.10	OG5_126951	rnor|ENSRNOP00000040966	1	-124	98	100
evm.model.scaffold1.134	OG5_161202	clup|ENSCAFP00000023970	1	-73	75	64
evm.model.scaffold1.28	OG5_133967	ptro|ENSPTRP00000010732	0	-181	98	100
evm.model.scaffold1.242	OG5_129282	mmul|XP_001101522	0	-181	91	98
evm.model.scaffold1.30	OG5_146455	hsap|ENSP00000336693	1	-156	86	89
evm.model.scaffold1.139	OG5_141901	clup|ENSCAFP00000024134	0	-181	96	84
evm.model.scaffold1.226	OG5_129550	mmul|XP_001097688	0	-181	63	100
evm.model.scaffold1.280	OG5_143725	clup|ENSCAFP00000024888	1	-112	92	100
evm.model.scaffold1.144	OG5_127758	clup|ENSCAFP00000024189	2	-99	96	82
evm.model.scaffold1.172	OG5_130263	clup|ENSCAFP00000016241	0	-181	88	99
evm.model.scaffold1.271	OG5_127362	clup|ENSCAFP00000025011	0	-181	97	100
evm.model.scaffold1.6	OG5_137308	clup|ENSCAFP00000020674	1	-128	99	100
evm.model.scaffold1.277	OG5_131394	clup|ENSCAFP00000024933	0	-181	90	99
evm.model.scaffold1.167	OG5_139366	clup|ENSCAFP00000024403	1	-149	100	100
evm.model.scaffold1.20	OG5_137530	ptro|ENSPTRP00000010717	0	-181	74	100
evm.model.scaffold1.35	OG5_138699	clup|ENSCAFP00000021577	0	-181	98	100
evm.model.scaffold1.94	OG5_151106	ecab|XP_001492690	0	-181	84	89
evm.model.scaffold1.19	OG5_128285	clup|ENSCAFP00000020938	1	-176	93	100
evm.model.scaffold1.260	OG5_127527	clup|ENSCAFP00000025100	0	-181	94	98
evm.model.scaffold1.191	OG5_138879	clup|ENSCAFP00000025778	3	-71	91	99
evm.model.scaffold1.292	OG5_143724	clup|ENSCAFP00000024823	0	-181	89	88
evm.model.scaffold1.245	OG5_141506	clup|ENSCAFP00000034185	1	-48	83	78
evm.model.scaffold1.115	OG5_129952	ecab|XP_001916097	0	-181	81	98
evm.model.scaffold1.80	OG5_143694	clup|ENSCAFP00000022696	0	-181	85	97
evm.model.scaffold1.44	OG5_135557	clup|ENSCAFP00000021935	0	-181	99	99
evm.model.scaffold1.270	OG5_145261	clup|ENSCAFP00000025013	0	-181	89	96
evm.model.scaffold1.62	OG5_126912	clup|ENSCAFP00000022183	1	-170	92	87
evm.model.scaffold1.3	OG5_137795	clup|ENSCAFP00000032088	0	-181	99	100
evm.model.scaffold1.168	OG5_140125	clup|ENSCAFP00000034727	0	-181	89	100
evm.model.scaffold1.282	OG5_126726	clup|ENSCAFP00000024883	0	-181	94	96
evm.model.scaffold1.163	OG5_130597	clup|ENSCAFP00000024374	1	-109	94	83
evm.model.scaffold1.175	OG5_128623	mmul|XP_001092942	0	-181	99	97
evm.model.scaffold1.140	OG5_139785	ecab|XP_001915774	1	-94	97	100
evm.model.scaffold1.249	OG5_126896	mmul|XP_001102133	1	-50	74	100
evm.model.scaffold1.7	OG5_128649	clup|ENSCAFP00000020735	0	-181	76	100
evm.model.scaffold1.267	OG5_146296	clup|ENSCAFP00000025063	0	-181	86	100
evm.model.scaffold1.125	OG5_154150	rnor|ENSRNOP00000010043	3	-93	91	85
evm.model.scaffold1.232	OG5_128357	ecab|XP_001492173	0	-181	100	100
evm.model.scaffold1.187	OG5_126800	ecab|XP_001500896	4	-52	53	63
evm.model.scaffold1.88	OG5_151104	clup|ENSCAFP00000022901	0	-181	72	88
evm.model.scaffold1.286	OG5_136367	ecab|XP_001490474	3	-25	72	66
evm.model.scaffold1.11	OG5_134017	clup|ENSCAFP00000020878	0	-181	100	85
evm.model.scaffold1.52	OG5_132856	mmul|XP_001086525	0	-181	95	100
evm.model.scaffold1.24	OG5_128862	clup|ENSCAFP00000021080	0	-181	98	97
evm.model.scaffold1.84	OG5_130406	ecab|XP_001497307	0	-181	98	100
evm.model.scaffold1.114	OG5_128824	mmul|XP_002805133	1	-151	96	100
evm.model.scaffold1.56	OG5_129582	clup|ENSCAFP00000022083	0	-181	91	93
evm.model.scaffold1.16	OG5_126988	mmul|XP_001088777	2	-57	99	100
evm.model.scaffold1.231	OG5_126973	clup|ENSCAFP00000025397	1	-37	99	68
evm.model.scaffold1.281	OG5_147958	ecab|XP_001490454	0	-181	86	100
evm.model.scaffold1.135	OG5_127290	mmul|XP_001105226	0	-181	100	100
evm.model.scaffold1.29	OG5_141268	clup|ENSCAFP00000021474	0	-181	84	100
evm.model.scaffold1.241	OG5_129965	ecab|XP_001493411	1	-113	89	100
evm.model.scaffold1.131	OG5_127206	ecab|XP_001493621	1	-111	89	74
evm.model.scaffold1.152	OG5_135350	clup|ENSCAFP00000024259	3	-9	76	58
evm.model.scaffold1.274	OG5_127679	ecab|XP_001491026	1	-115	100	99
evm.model.scaffold1.18	OG5_131473	mmul|XP_002805277	0	-181	68	100
evm.model.scaffold1.196	OG5_130245	mmul|XP_001086658	0	-181	97	100
evm.model.scaffold1.70	OG5_129426	mmul|XP_001090127	0	-181	95	91
evm.model.scaffold1.61	OG5_135542	ptro|ENSPTRP00000010813	0	-181	97	100
evm.model.scaffold1.116	OG5_142097	clup|ENSCAFP00000023305	0	-181	93	100
evm.model.scaffold1.40	OG5_142620	clup|ENSCAFP00000021671	1	-166	86	98
evm.model.scaffold1.5	OG5_129904	ecab|XP_001493495	0	-181	97	100
evm.model.scaffold1.264	OG5_142533	clup|ENSCAFP00000025086	0	-181	98	100
evm.model.scaffold1.106	OG5_134436	clup|ENSCAFP00000034422	0	-181	97	96
evm.model.scaffold1.199	OG5_132268	clup|ENSCAFP00000025680	0	-181	90	96
evm.model.scaffold1.149	OG5_127051	clup|ENSCAFP00000014512	1	-154	91	100
evm.model.scaffold1.278	OG5_127463	clup|ENSCAFP00000024891	5	-78	93	100
evm.model.scaffold1.65	OG5_129859	ecab|XP_001915689	0	-181	99	96
evm.model.scaffold1.143	OG5_128245	mmul|XP_001107412	1	-100	94	100
evm.model.scaffold1.47	OG5_135554	clup|ENSCAFP00000021952	1	-105	98	88
evm.model.scaffold1.235	OG5_127265	clup|ENSCAFP00000025377	0	-181	96	100
evm.model.scaffold1.111	OG5_147938	clup|ENSCAFP00000023197	1	-123	98	100
evm.model.scaffold1.176	OG5_130217	clup|ENSCAFP00000016026	1	-167	98	100
evm.model.scaffold1.4	OG5_132848	mmus|ENSMUSP00000070382	0	-181	81	100
evm.model.scaffold1.173	OG5_141803	hsap|ENSP00000216487	0	-181	78	100
evm.model.scaffold1.142	OG5_132901	mmul|XP_001107223	3	-72	98	79
evm.model.scaffold1.202	OG5_138483	clup|ENSCAFP00000025558	0	-181	98	96
evm.model.scaffold1.164	OG5_143242	hsap|ENSP00000317175	0	-181	97	100
evm.model.scaffold1.130	OG5_132113	clup|ENSCAFP00000023924	0	-181	99	100
evm.model.scaffold1.257	OG5_140667	ecab|XP_001492737	0	-181	98	99
evm.model.scaffold1.185	OG5_128437	ptro|ENSPTRP00000011290	0	-181	98	100
evm.model.scaffold1.237	OG5_128037	clup|ENSCAFP00000025356	0	-181	98	100
evm.model.scaffold1.253	OG5_131425	ptro|ENSPTRP00000042316	0	-181	99	100
evm.model.scaffold1.127	OG5_132718	mmul|XP_002805113	1	-77	100	95
evm.model.scaffold1.93	OG5_126741	ecab|XP_001497700	0	-181	99	89
evm.model.scaffold1.50	OG5_135598	clup|ENSCAFP00000021981	0	-181	95	100
evm.model.scaffold1.229	OG5_126973	clup|ENSCAFP00000025397	0	-181	95	89
evm.model.scaffold1.158	OG5_128602	mmus|ENSMUSP00000021554	0	-181	99	100
evm.model.scaffold1.288	OG5_132007	clup|ENSCAFP00000024846	0	-181	95	95
evm.model.scaffold1.31	OG5_126999	clup|ENSCAFP00000021509	0	-181	98	100
evm.model.scaffold1.87	OG5_133645	hsap|ENSP00000399504	1	-128	96	100
evm.model.scaffold1.92	OG5_131445	clup|ENSCAFP00000022928	1	-162	90	99
evm.model.scaffold1.177	OG5_132517	clup|ENSCAFP00000016009	0	-181	91	95
evm.model.scaffold1.225	OG5_139790	ecab|XP_001916966	1	-69	97	100
evm.model.scaffold1.21	OG5_127300	clup|ENSCAFP00000020962	0	-181	98	98
evm.model.scaffold1.77	OG5_147933	clup|ENSCAFP00000022496	0	-181	77	100
evm.model.scaffold1.107	OG5_135609	clup|ENSCAFP00000023109	0	-181	94	100
evm.model.scaffold10.339	OG5_145519	clup|ENSCAFP00000015386	0	-181	89	100
evm.model.scaffold10.305	OG5_157420	clup|ENSCAFP00000017148	1	-122	95	100
evm.model.scaffold10.144	OG5_132114	clup|ENSCAFP00000023162	0	-181	100	93
evm.model.scaffold10.212	OG5_147904	ptro|ENSPTRP00000000580	7	-65	100	100
evm.model.scaffold10.244	OG5_157441	clup|ENSCAFP00000018756	1	-160	80	99
evm.model.scaffold10.308	OG5_129824	hsap|ENSP00000334941	0	-181	93	100
evm.model.scaffold10.320	OG5_126869	mmul|XP_001096958	0	-181	98	100
evm.model.scaffold10.81	OG5_129862	clup|ENSCAFP00000029221	0	-181	92	99
evm.model.scaffold10.43	OG5_128846	ecab|XP_001492263	0	-181	91	99
evm.model.scaffold10.328	OG5_142434	ptro|ENSPTRP00000000822	0	-181	100	91
evm.model.scaffold10.229	OG5_142499	clup|ENSCAFP00000019030	1	-136	100	91
evm.model.scaffold10.66	OG5_132120	ecab|XP_001915565	0	-181	91	94
evm.model.scaffold10.226	OG5_141419	clup|ENSCAFP00000019089	0	-181	99	100
evm.model.scaffold10.189	OG5_132314	hsap|ENSP00000309262	0	-181	97	100
evm.model.scaffold10.285	OG5_128774	clup|ENSCAFP00000017644	1	-152	96	98
evm.model.scaffold10.90	OG5_127175	hsap|ENSP00000270776	0	-181	94	100
evm.model.scaffold10.52	OG5_129564	clup|ENSCAFP00000028997	1	-142	89	94
evm.model.scaffold10.10	OG5_151162	clup|ENSCAFP00000028840	6	-82	72	100
evm.model.scaffold10.80	OG5_127444	ecab|XP_001494419	0	-181	94	100
evm.model.scaffold10.162	OG5_128454	ecab|XP_001504424	4	-69	91	77
evm.model.scaffold10.292	OG5_155028	mmul|XP_001113030	0	-181	94	100
evm.model.scaffold10.169	OG5_130153	clup|ENSCAFP00000022267	0	-181	96	100
evm.model.scaffold10.264	OG5_131090	clup|ENSCAFP00000018208	0	-181	97	98
evm.model.scaffold10.94	OG5_133912	ecab|XP_001915092	0	-181	94	98
evm.model.scaffold10.6	OG5_145363	ecab|XP_001492786	3	-91	66	96
evm.model.scaffold10.119	OG5_132364	clup|ENSCAFP00000023944	0	-181	94	100
evm.model.scaffold10.44	OG5_127156	oana|ENSOANP00000004335	3	-47	97	77
evm.model.scaffold10.253	OG5_128822	clup|ENSCAFP00000018617	6	-70	95	100
evm.model.scaffold10.151	OG5_154368	ecab|XP_001498701	0	-181	74	100
evm.model.scaffold10.335	OG5_141895	clup|ENSCAFP00000015672	3	-71	94	100
evm.model.scaffold10.70	OG5_132887	clup|ENSCAFP00000029196	1	-145	93	80
evm.model.scaffold10.249	OG5_151048	clup|ENSCAFP00000018658	0	-181	97	93
evm.model.scaffold10.51	OG5_134153	ecab|XP_001915300	0	-181	87	86
evm.model.scaffold10.203	OG5_126715	hsap|ENSP00000383053	0	-181	99	98
evm.model.scaffold10.98	OG5_137280	mmul|XP_001105958	1	-120	91	79
evm.model.scaffold10.280	OG5_127750	ecab|XP_001504069	0	-181	93	100
evm.model.scaffold10.269	OG5_143646	ecab|XP_001500718	1	-131	87	97
evm.model.scaffold10.121	OG5_137340	clup|ENSCAFP00000023864	0	-181	93	100
evm.model.scaffold10.138	OG5_126893	clup|ENSCAFP00000023278	1	-165	98	100
evm.model.scaffold10.262	NO_GROUP	mmul|XP_001083250	1	-27	94	96
evm.model.scaffold10.164	OG5_131574	clup|ENSCAFP00000030476	1	-40	100	95
evm.model.scaffold10.329	OG5_126761	clup|ENSCAFP00000015820	0	-181	99	96
evm.model.scaffold10.331	OG5_181093	clup|ENSCAFP00000030881	1	-111	83	92
evm.model.scaffold10.143	OG5_161194	clup|ENSCAFP00000023177	0	-181	86	99
evm.model.scaffold10.193	OG5_144302	ecab|XP_001501573	1	-135	86	84
evm.model.scaffold10.116	OG5_131843	rnor|ENSRNOP00000018864	1	-41	83	100
evm.model.scaffold10.185	OG5_143685	clup|ENSCAFP00000022117	0	-181	97	100
evm.model.scaffold10.54	OG5_139800	clup|ENSCAFP00000029010	0	-181	91	100
evm.model.scaffold10.317	OG5_151019	clup|ENSCAFP00000016550	8	-98	86	78
evm.model.scaffold10.101	OG5_143399	ecab|XP_001489654	2	-50	70	69
evm.model.scaffold10.332	OG5_130420	clup|ENSCAFP00000015747	2	-62	93	100
evm.model.scaffold10.213	OG5_126688	mmul|XP_001103322	0	-181	88	100
evm.model.scaffold10.277	OG5_166232	mmul|XP_001111240	1	-178	96	100
evm.model.scaffold10.186	OG5_127774	clup|ENSCAFP00000022071	0	-181	96	99
evm.model.scaffold10.268	OG5_135490	clup|ENSCAFP00000018073	0	-181	95	100
evm.model.scaffold10.247	OG5_157440	clup|ENSCAFP00000018700	0	-181	88	96
evm.model.scaffold10.272	OG5_149605	ecab|XP_001500694	0	-181	95	100
evm.model.scaffold10.180	OG5_154974	mmul|XP_001096410	1	-141	92	80
evm.model.scaffold10.131	OG5_145187	ecab|XP_001488790	0	-181	96	52
evm.model.scaffold10.294	OG5_134121	clup|ENSCAFP00000012927	0	-181	91	100
evm.model.scaffold10.105	OG5_173129	ptro|ENSPTRP00000052835	2	-23	88	60
evm.model.scaffold10.141	OG5_131550	clup|ENSCAFP00000023233	0	-181	93	100
evm.model.scaffold10.156	OG5_151302	hsap|ENSP00000387941	0	-181	96	100
evm.model.scaffold10.166	OG5_145685	mmus|ENSMUSP00000101428	0	-181	88	88
evm.model.scaffold10.3	OG5_132546	clup|ENSCAFP00000028819	0	-181	83	100
evm.model.scaffold10.325	OG5_149384	clup|ENSCAFP00000016183	0	-181	94	100
evm.model.scaffold10.190	OG5_157481	hsap|ENSP00000340988	1	-71	67	74
evm.model.scaffold10.134	OG5_157504	ecab|XP_001488532	1	-140	70	90
evm.model.scaffold10.124	OG5_133073	ecab|XP_001914854	0	-181	90	99
evm.model.scaffold10.224	OG5_151058	ecab|XP_001504230	0	-181	96	99
evm.model.scaffold10.86	OG5_147022	mmus|ENSMUSP00000030848	1	-60	88	94
evm.model.scaffold10.83	OG5_143777	rnor|ENSRNOP00000021930	1	-31	98	78
evm.model.scaffold10.284	OG5_147879	clup|ENSCAFP00000017659	0	-181	78	100
evm.model.scaffold10.78	OG5_128577	clup|ENSCAFP00000029201	0	-181	97	99
evm.model.scaffold10.93	OG5_129337	ecab|XP_001490545	1	-177	89	88
evm.model.scaffold10.326	OG5_127426	mmul|XP_001100003	1	-101	95	64
evm.model.scaffold10.48	OG5_137748	clup|ENSCAFP00000028954	3	-19	86	56
evm.model.scaffold104.50	OG5_131922	clup|ENSCAFP00000031726	9	-70	73	92
evm.model.scaffold104.57	OG5_128652	mmul|XP_001102859	0	-181	99	100
evm.model.scaffold104.39	OG5_131379	clup|ENSCAFP00000004470	1	-173	96	93
evm.model.scaffold104.56	OG5_138711	clup|ENSCAFP00000004779	2	-44	100	100
evm.model.scaffold104.15	OG5_127320	mmul|XP_001109100	1	-175	93	91
evm.model.scaffold104.49	OG5_142809	clup|ENSCAFP00000004557	0	-181	86	100
evm.model.scaffold104.67	OG5_131809	clup|ENSCAFP00000004909	0	-181	92	57
evm.model.scaffold104.12	OG5_138144	clup|ENSCAFP00000004100	0	-181	97	96
evm.model.scaffold104.27	OG5_130750	hsap|ENSP00000363753	4	-99	95	100
evm.model.scaffold104.47	OG5_131840	ptro|ENSPTRP00000036326	1	-24	94	100
evm.model.scaffold104.33	OG5_126613	mmul|XP_001113950	2	-43	96	94
evm.model.scaffold1041.1	OG5_137642	clup|ENSCAFP00000032518	5	-82	88	99
evm.model.scaffold1049.1	OG5_129464	clup|ENSCAFP00000024556	3	-21	98	64
evm.model.scaffold105.106	OG5_157123	clup|ENSCAFP00000019251	0	-181	84	65
evm.model.scaffold105.45	OG5_126896	mmul|XP_001102133	7	-48	82	96
evm.model.scaffold105.148	OG5_127269	mmul|XP_001114370	4	-73	100	100
evm.model.scaffold105.32	OG5_154073	clup|ENSCAFP00000015798	1	-103	68	92
evm.model.scaffold105.116	OG5_142858	clup|ENSCAFP00000019414	1	-85	73	81
evm.model.scaffold105.184	OG5_127645	ecab|XP_001489517	8	-80	86	99
evm.model.scaffold105.136	OG5_128179	hsap|ENSP00000270176	0	-181	91	96
evm.model.scaffold105.72	OG5_131467	clup|ENSCAFP00000017324	0	-181	81	93
evm.model.scaffold105.110	OG5_128840	hsap|ENSP00000310448	0	-181	96	89
evm.model.scaffold105.52	OG5_127094	clup|ENSCAFP00000016452	0	-181	82	100
evm.model.scaffold105.150	OG5_128488	clup|ENSCAFP00000020557	1	-164	94	100
evm.model.scaffold105.15	OG5_144705	clup|ENSCAFP00000034419	4	-56	56	100
evm.model.scaffold105.144	OG5_156935	clup|ENSCAFP00000020238	0	-181	93	100
evm.model.scaffold105.61	OG5_157417	clup|ENSCAFP00000016971	1	-129	86	97
evm.model.scaffold105.173	OG5_128437	ptro|ENSPTRP00000006610	0	-181	97	100
evm.model.scaffold105.21	OG5_142956	mmul|XP_001100747	3	-99	93	89
evm.model.scaffold105.89	OG5_135435	clup|ENSCAFP00000018528	1	-133	96	100
evm.model.scaffold105.130	OG5_128497	ptro|ENSPTRP00000006703	0	-181	93	100
evm.model.scaffold105.76	OG5_126626	clup|ENSCAFP00000017923	0	-181	93	83
evm.model.scaffold105.157	OG5_144254	ecab|XP_001491741	1	-146	83	90
evm.model.scaffold105.168	OG5_126999	clup|ENSCAFP00000021097	0	-181	99	97
evm.model.scaffold105.99	OG5_144763	ptro|ENSPTRP00000006752	0	-181	99	100
evm.model.scaffold105.20	OG5_141548	hsap|ENSP00000334122	1	-97	85	91
evm.model.scaffold105.41	OG5_126933	hsap|ENSP00000294304	0	-181	94	99
evm.model.scaffold105.47	OG5_127835	clup|ENSCAFP00000033052	0	-181	95	100
evm.model.scaffold105.172	OG5_140693	clup|ENSCAFP00000021220	0	-181	81	100
evm.model.scaffold105.57	OG5_169144	clup|ENSCAFP00000016706	1	-56	92	99
evm.model.scaffold105.43	OG5_151013	clup|ENSCAFP00000016056	1	-100	60	85
evm.model.scaffold105.177	OG5_144575	ecab|XP_001489696	1	-143	95	96
evm.model.scaffold105.96	OG5_134143	clup|ENSCAFP00000018798	0	-181	100	100
evm.model.scaffold105.34	OG5_129191	clup|ENSCAFP00000015834	0	-181	95	88
evm.model.scaffold105.193	OG5_161190	mmul|XP_001118345	0	-181	65	85
evm.model.scaffold105.128	OG5_129366	hsap|ENSP00000377771	0	-181	91	100
evm.model.scaffold105.98	OG5_157316	hsap|ENSP00000308117	0	-181	80	98
evm.model.scaffold105.92	OG5_127103	mmul|XP_001110291	2	-99	93	100
evm.model.scaffold105.68	OG5_129960	clup|ENSCAFP00000035715	0	-181	86	100
evm.model.scaffold105.134	OG5_136095	ptro|ENSPTRP00000006696	1	-102	96	100
evm.model.scaffold105.180	OG5_128749	clup|ENSCAFP00000021460	0	-181	95	100
evm.model.scaffold105.138	OG5_133685	clup|ENSCAFP00000020042	0	-181	92	96
evm.model.scaffold105.155	OG5_127569	clup|ENSCAFP00000019307	1	-44	58	77
evm.model.scaffold105.181	OG5_135995	clup|ENSCAFP00000021468	3	-64	99	81
evm.model.scaffold105.126	OG5_132395	clup|ENSCAFP00000019655	0	-181	92	100
evm.model.scaffold105.166	OG5_129692	hsap|ENSP00000294066	0	-181	95	100
evm.model.scaffold105.139	OG5_149745	clup|ENSCAFP00000020063	1	-156	92	100
evm.model.scaffold105.5	OG5_172228	ecab|XP_001493439	1	-177	76	92
evm.model.scaffold105.114	OG5_157450	rnor|ENSRNOP00000027896	2	-76	96	100
evm.model.scaffold105.65	OG5_135786	ecab|XP_001916976	0	-181	83	98
evm.model.scaffold105.161	OG5_126813	hsap|ENSP00000164133	0	-181	94	100
evm.model.scaffold105.142	OG5_128793	clup|ENSCAFP00000020160	0	-181	86	98
evm.model.scaffold105.124	OG5_131135	clup|ENSCAFP00000019575	3	-52	83	71
evm.model.scaffold105.86	OG5_141894	ecab|XP_001491567	0	-181	78	100
evm.model.scaffold105.64	OG5_126635	clup|ENSCAFP00000017035	0	-181	95	100
evm.model.scaffold105.25	OG5_141217	oana|ENSOANP00000011805	2	-52	90	73
evm.model.scaffold105.190	OG5_132505	clup|ENSCAFP00000021796	0	-181	99	100
evm.model.scaffold105.97	OG5_152108	clup|ENSCAFP00000018837	0	-181	84	96
evm.model.scaffold105.2	OG5_127076	clup|ENSCAFP00000015293	0	-181	74	93
evm.model.scaffold105.196	OG5_126593	mmul|XP_002801576	2	-48	70	72
evm.model.scaffold105.165	OG5_133913	clup|ENSCAFP00000020909	0	-181	100	100
evm.model.scaffold105.91	OG5_129859	ecab|XP_001496213	0	-181	99	100
evm.model.scaffold105.81	OG5_126924	clup|ENSCAFP00000018206	3	-32	96	100
evm.model.scaffold105.13	OG5_129152	ptro|ENSPTRP00000006886	0	-181	96	81
evm.model.scaffold105.24	OG5_131592	clup|ENSCAFP00000015748	2	-60	91	84
evm.model.scaffold105.69	OG5_147870	clup|ENSCAFP00000017092	1	-123	98	89
evm.model.scaffold105.129	OG5_129769	ecab|XP_001493961	0	-181	98	100
evm.model.scaffold105.83	OG5_132285	mmul|XP_001109416	0	-181	76	72
evm.model.scaffold105.146	OG5_128080	clup|ENSCAFP00000020508	0	-181	96	91
evm.model.scaffold105.109	OG5_130833	mmul|XP_001111740	1	-91	97	100
evm.model.scaffold105.3	OG5_133058	clup|ENSCAFP00000015326	0	-181	90	100
evm.model.scaffold105.53	OG5_132874	clup|ENSCAFP00000016574	1	-144	95	89
evm.model.scaffold105.101	OG5_136402	mmul|XP_001118044	2	-71	100	72
evm.model.scaffold105.159	OG5_157466	clup|ENSCAFP00000020658	1	-108	80	100
evm.model.scaffold105.122	OG5_132047	mmul|XP_001112855	1	-132	95	91
evm.model.scaffold105.153	OG5_131624	hsap|ENSP00000294258	1	-158	94	100
evm.model.scaffold105.162	OG5_130577	clup|ENSCAFP00000020801	0	-181	92	100
evm.model.scaffold103.11	OG5_128790	clup|ENSCAFP00000021623	0	-181	100	100
evm.model.scaffold103.19	OG5_151081	clup|ENSCAFP00000021328	1	-104	91	100
evm.model.scaffold103.25	OG5_144359	hsap|ENSP00000309689	0	-181	88	97
evm.model.scaffold103.3	OG5_161188	clup|ENSCAFP00000021948	1	-121	84	100
evm.model.scaffold103.82	OG5_135709	clup|ENSCAFP00000019388	0	-181	98	84
evm.model.scaffold103.75	OG5_157454	clup|ENSCAFP00000019742	1	-43	67	100
evm.model.scaffold103.39	OG5_163114	hsap|ENSP00000324834	3	-29	67	56
evm.model.scaffold103.49	OG5_129200	clup|ENSCAFP00000020348	2	-82	99	100
evm.model.scaffold103.14	OG5_140812	mmus|ENSMUSP00000046898	0	-181	95	98
evm.model.scaffold103.7	OG5_157781	ecab|XP_001498435	1	-95	76	67
evm.model.scaffold103.22	OG5_151078	clup|ENSCAFP00000021218	0	-181	96	100
evm.model.scaffold103.16	OG5_127983	clup|ENSCAFP00000021415	0	-181	90	71
evm.model.scaffold103.23	OG5_130835	clup|ENSCAFP00000021184	0	-181	89	100
evm.model.scaffold103.30	OG5_131523	ecab|XP_001505114	0	-181	94	100
evm.model.scaffold103.8	OG5_130197	mmul|XP_001100125	0	-181	99	100
evm.model.scaffold103.28	OG5_147641	clup|ENSCAFP00000021123	0	-181	93	99
evm.model.scaffold103.92	OG5_161164	clup|ENSCAFP00000018388	1	-93	77	90
evm.model.scaffold103.21	OG5_153691	ptro|ENSPTRP00000033361	1	-175	89	100
evm.model.scaffold103.89	OG5_142064	clup|ENSCAFP00000018448	1	-122	99	100
evm.model.scaffold103.20	OG5_153691	clup|ENSCAFP00000021279	1	-68	82	91
evm.model.scaffold103.44	OG5_145581	hsap|ENSP00000300303	2	-15	44	58
evm.model.scaffold103.64	OG5_135875	ecab|XP_001492971	0	-181	91	97
evm.model.scaffold103.4	OG5_126900	hsap|ENSP00000375160	8	-48	72	91
evm.model.scaffold103.36	OG5_126875	ecab|XP_001499001	0	-181	98	76
evm.model.scaffold103.52	OG5_147915	ptro|ENSPTRP00000033435	1	-138	79	89
evm.model.scaffold103.48	OG5_138875	ecab|XP_001916065	3	-96	80	100
evm.model.scaffold103.17	OG5_143280	clup|ENSCAFP00000021379	0	-181	66	88
evm.model.scaffold103.43	OG5_157462	clup|ENSCAFP00000020489	0	-181	85	83
evm.model.scaffold103.81	OG5_135445	rnor|ENSRNOP00000001973	0	-181	93	100
evm.model.scaffold103.15	OG5_157477	clup|ENSCAFP00000021451	0	-181	92	92
evm.model.scaffold103.41	OG5_165712	clup|ENSCAFP00000020497	0	-181	95	100
evm.model.scaffold1034.1	OG5_131868	mmul|XP_002802729	0	-181	92	100
evm.model.scaffold1035.1	OG5_144717	clup|ENSCAFP00000025318	9	-66	78	100
evm.model.scaffold1036.1	OG5_127385	hsap|ENSP00000315644	1	-167	89	100
evm.model.scaffold1038.2	OG5_172297	clup|ENSCAFP00000030361	1	-66	43	87
evm.model.scaffold1038.1	OG5_133442	ecab|XP_001505141	0	-181	100	100
evm.model.scaffold104.60	OG5_143493	ptro|ENSPTRP00000036343	0	-181	90	97
evm.model.scaffold104.25	OG5_157273	clup|ENSCAFP00000004139	0	-181	91	100
evm.model.scaffold104.29	OG5_133301	clup|ENSCAFP00000004194	0	-181	95	100
evm.model.scaffold104.28	OG5_133957	hsap|ENSP00000320434	0	-181	94	98
evm.model.scaffold104.17	OG5_126605	ecab|XP_001504231	7	-63	80	100
evm.model.scaffold104.16	OG5_145413	ecab|XP_001493006	0	-181	96	100
evm.model.scaffold104.3	OG5_126568	mmul|XP_001106713	9	-43	96	65
evm.model.scaffold104.13	OG5_138144	ecab|XP_001493325	0	-181	49	97
evm.model.scaffold104.26	OG5_129360	clup|ENSCAFP00000004180	0	-181	92	100
evm.model.scaffold104.68	OG5_126592	hsap|ENSP00000349802	0	-181	85	99
evm.model.scaffold104.38	OG5_130056	clup|ENSCAFP00000004445	0	-181	95	100
evm.model.scaffold104.62	OG5_129529	mmul|XP_001101300	1	-48	100	74
evm.model.scaffold104.64	OG5_137298	clup|ENSCAFP00000004856	0	-181	91	94
evm.model.scaffold104.51	OG5_153955	ecab|XP_001503630	1	-142	99	100
evm.model.scaffold104.37	OG5_137133	mmul|XP_001106044	1	-140	97	93
evm.model.scaffold104.63	OG5_157282	clup|ENSCAFP00000004824	1	-170	66	100
evm.model.scaffold104.40	OG5_151202	clup|ENSCAFP00000033237	0	-181	82	95
evm.model.scaffold104.52	OG5_159094	mmul|XP_002800054	2	-46	72	75
evm.model.scaffold104.30	OG5_131438	ecab|XP_001492174	0	-181	80	99
evm.model.scaffold104.7	OG5_143441	hsap|ENSP00000417492	0	-181	95	82
evm.model.scaffold104.53	OG5_135565	clup|ENSCAFP00000004757	9	-66	92	99
evm.model.scaffold104.48	OG5_131840	clup|ENSCAFP00000004554	0	-181	99	99
evm.model.scaffold104.66	OG5_143231	clup|ENSCAFP00000004883	0	-181	95	99
evm.model.scaffold104.43	OG5_141965	clup|ENSCAFP00000004476	0	-181	79	95
evm.model.scaffold104.31	OG5_139673	mmul|XP_002800060	0	-181	84	100
evm.model.scaffold104.32	OG5_161596	ecab|XP_001491697	1	-66	75	94
evm.model.scaffold104.55	OG5_128847	clup|ENSCAFP00000004778	4	-86	99	100
evm.model.scaffold104.59	OG5_133803	clup|ENSCAFP00000004805	2	-92	58	83
evm.model.scaffold104.58	OG5_157625	clup|ENSCAFP00000034678	1	-102	95	100
evm.model.scaffold104.5	OG5_126568	clup|ENSCAFP00000004019	0	-181	97	95
evm.model.scaffold104.54	OG5_135281	clup|ENSCAFP00000004774	0	-181	89	100
evm.model.scaffold104.42	OG5_129848	mmul|XP_001104885	1	-144	99	100
evm.model.scaffold104.2	OG5_135230	ptro|ENSPTRP00000036253	1	-137	91	100
evm.model.scaffold104.44	OG5_127719	ecab|XP_001490810	0	-181	97	99
evm.model.scaffold104.24	OG5_157272	mmul|XP_001108601	0	-181	88	100
evm.model.scaffold104.46	OG5_139508	clup|ENSCAFP00000004535	0	-181	99	99
evm.model.scaffold104.36	OG5_134921	ecab|XP_001491573	0	-181	82	96
evm.model.scaffold104.34	OG5_163769	ptro|ENSPTRP00000049087	3	-42	65	94
evm.model.scaffold104.35	OG5_132875	ecab|XP_001916184	0	-181	88	100
evm.model.scaffold104.61	OG5_127486	clup|ENSCAFP00000004815	1	-180	96	94
evm.model.scaffold104.4	OG5_135230	hsap|ENSP00000363899	1	-131	88	100
evm.model.scaffold104.45	OG5_130649	ecab|XP_001489777	1	-168	70	98
evm.model.scaffold105.118	OG5_129162	clup|ENSCAFP00000019472	0	-181	89	100
evm.model.scaffold105.23	OG5_145525	hsap|ENSP00000294312	1	-101	80	99
evm.model.scaffold105.169	OG5_131403	mmul|XP_001118242	0	-181	99	94
evm.model.scaffold105.152	OG5_172267	mmul|XP_001118192	1	-31	78	75
evm.model.scaffold105.55	OG5_127601	clup|ENSCAFP00000016369	0	-181	98	100
evm.model.scaffold105.80	OG5_126924	clup|ENSCAFP00000018206	0	-181	97	98
evm.model.scaffold105.48	OG5_126705	clup|ENSCAFP00000016218	0	-181	81	100
evm.model.scaffold105.37	OG5_128556	clup|ENSCAFP00000015967	0	-181	96	87
evm.model.scaffold105.60	OG5_135686	mmul|XP_002799511	4	-35	85	87
evm.model.scaffold105.113	OG5_155262	clup|ENSCAFP00000019360	1	-115	94	100
evm.model.scaffold105.141	OG5_131492	mmus|ENSMUSP00000113465	0	-181	97	92
evm.model.scaffold105.66	OG5_149373	clup|ENSCAFP00000017050	0	-181	97	100
evm.model.scaffold105.108	OG5_132694	mmul|XP_001111884	3	-39	100	100
evm.model.scaffold105.111	OG5_129557	ecab|XP_001494929	5	-90	94	100
evm.model.scaffold1051.2	OG5_129443	mdom|ENSMODP00000020704	7	-23	34	59
evm.model.scaffold1051.1	OG5_159369	ecab|XP_001489584	2	-28	47	63
evm.model.scaffold1054.1	OG5_147951	clup|ENSCAFP00000024459	7	-27	83	100
evm.model.scaffold1055.1	OG5_133463	ecab|XP_001917985	2	-55	56	99
evm.model.scaffold1057.1	OG5_154367	ecab|XP_001496095	1	-151	98	100
evm.model.scaffold106.18	OG5_128827	clup|ENSCAFP00000001288	0	-181	100	100
evm.model.scaffold106.92	OG5_134256	ecab|XP_001501664	2	-50	98	100
evm.model.scaffold106.3	OG5_150859	hsap|ENSP00000324403	0	-181	85	97
evm.model.scaffold106.42	OG5_130720	ptro|ENSPTRP00000024873	0	-181	91	94
evm.model.scaffold106.30	OG5_138445	clup|ENSCAFP00000001369	0	-181	96	98
evm.model.scaffold106.49	OG5_129086	clup|ENSCAFP00000001473	0	-181	82	94
evm.model.scaffold106.107	OG5_134355	clup|ENSCAFP00000002071	1	-110	90	96
evm.model.scaffold106.99	OG5_126850	clup|ENSCAFP00000002039	0	-181	99	99
evm.model.scaffold106.64	OG5_129788	rnor|ENSRNOP00000025758	1	-176	96	100
evm.model.scaffold106.43	OG5_181117	mmul|XP_001106362	2	-35	100	100
evm.model.scaffold106.144	OG5_126577	clup|ENSCAFP00000002455	0	-181	96	100
evm.model.scaffold106.158	OG5_145274	clup|ENSCAFP00000002523	4	-67	83	65
evm.model.scaffold106.84	OG5_140707	mmul|XP_002798397	2	-45	46	87
evm.model.scaffold106.20	OG5_131073	clup|ENSCAFP00000001298	0	-181	94	92
evm.model.scaffold106.105	OG5_139455	clup|ENSCAFP00000002067	0	-181	97	100
evm.model.scaffold106.59	OG5_139173	ecab|XP_001916680	0	-181	81	100
evm.model.scaffold106.52	OG5_142539	ecab|XP_001500375	2	-85	99	100
evm.model.scaffold106.102	OG5_149260	clup|ENSCAFP00000002062	0	-181	85	98
evm.model.scaffold106.66	OG5_145392	mmul|NP_001028057	0	-181	98	100
evm.model.scaffold106.23	OG5_161035	ecab|XP_001500826	1	-39	65	98
evm.model.scaffold106.148	OG5_136395	mmul|XP_001082595	0	-181	94	83
evm.model.scaffold106.57	OG5_137742	mmul|XP_001104091	1	-157	99	100
evm.model.scaffold106.33	OG5_157249	clup|ENSCAFP00000001383	3	-62	52	91
evm.model.scaffold106.75	OG5_140706	clup|ENSCAFP00000001903	0	-181	97	100
evm.model.scaffold106.54	OG5_126691	clup|ENSCAFP00000001524	0	-181	99	99
evm.model.scaffold106.140	OG5_128265	clup|ENSCAFP00000002232	0	-181	100	94
evm.model.scaffold106.131	OG5_127129	clup|ENSCAFP00000002185	1	-168	96	98
evm.model.scaffold106.55	OG5_128251	ecab|XP_001502540	5	-51	99	85
evm.model.scaffold106.88	OG5_136404	clup|ENSCAFP00000001961	0	-181	90	98
evm.model.scaffold106.61	OG5_126951	ptro|ENSPTRP00000047205	8	-55	92	74
evm.model.scaffold106.29	OG5_126955	clup|ENSCAFP00000001359	1	-135	93	82
evm.model.scaffold106.72	OG5_129328	clup|ENSCAFP00000001896	0	-181	55	87
evm.model.scaffold106.74	OG5_133972	clup|ENSCAFP00000001900	0	-181	96	97
evm.model.scaffold106.126	OG5_141927	ecab|XP_001499468	1	-129	93	92
evm.model.scaffold106.113	OG5_126767	clup|ENSCAFP00000032975	8	-99	99	100
evm.model.scaffold106.110	OG5_134442	ptro|ENSPTRP00000024715	1	-155	97	97
evm.model.scaffold106.21	OG5_129542	clup|ENSCAFP00000031954	2	-76	93	100
evm.model.scaffold106.68	OG5_133434	ecab|XP_001500167	0	-181	96	97
evm.model.scaffold106.47	OG5_180947	clup|ENSCAFP00000001465	0	-181	37	100
evm.model.scaffold106.82	OG5_138509	mmul|XP_001097286	1	-136	96	100
evm.model.scaffold106.116	OG5_129012	ecab|XP_001916798	0	-181	92	100
evm.model.scaffold106.156	OG5_135341	hsap|ENSP00000216106	0	-181	88	100
evm.model.scaffold106.136	OG5_134055	mmul|XP_002798429	1	-90	89	96
evm.model.scaffold106.39	OG5_135276	hsap|ENSP00000327467	6	-45	90	94
evm.model.scaffold106.118	OG5_143473	clup|ENSCAFP00000002160	1	-118	75	100
evm.model.scaffold106.13	OG5_131380	hsap|ENSP00000384515	1	-158	93	84
evm.model.scaffold106.60	OG5_131594	clup|ENSCAFP00000001579	0	-181	98	100
evm.model.scaffold106.45	OG5_131867	clup|ENSCAFP00000001434	0	-181	96	100
evm.model.scaffold106.31	OG5_129778	clup|ENSCAFP00000001374	1	-137	91	96
evm.model.scaffold106.112	OG5_126783	ecab|XP_001499656	0	-181	94	98
evm.model.scaffold106.130	OG5_127129	clup|ENSCAFP00000002183	1	-168	95	100
evm.model.scaffold106.120	OG5_150868	hsap|ENSP00000384570	0	-181	91	96
evm.model.scaffold106.19	OG5_132476	clup|ENSCAFP00000001290	0	-181	93	100
evm.model.scaffold106.103	OG5_132839	clup|ENSCAFP00000002063	0	-181	99	100
evm.model.scaffold106.17	OG5_160874	clup|ENSCAFP00000001277	0	-181	83	85
evm.model.scaffold106.94	OG5_150795	clup|ENSCAFP00000001977	1	-126	73	97
evm.model.scaffold106.41	OG5_127620	clup|ENSCAFP00000001401	0	-181	93	100
evm.model.scaffold106.15	OG5_128023	clup|ENSCAFP00000001270	0	-181	97	96
evm.model.scaffold106.11	OG5_145385	mmul|XP_001106595	3	-84	95	62
evm.model.scaffold106.109	OG5_128650	hsap|ENSP00000262832	0	-181	98	93
evm.model.scaffold106.154	OG5_141159	clup|ENSCAFP00000002482	1	-149	91	100
evm.model.scaffold106.28	OG5_133033	clup|ENSCAFP00000001354	0	-181	89	100
evm.model.scaffold106.98	OG5_126780	clup|ENSCAFP00000002025	0	-181	99	93
evm.model.scaffold106.128	OG5_141111	clup|ENSCAFP00000002181	0	-181	95	100
evm.model.scaffold106.150	OG5_142404	clup|ENSCAFP00000002477	4	-80	94	100
evm.model.scaffold106.44	OG5_141896	ecab|XP_001500442	2	-66	90	81
evm.model.scaffold105.192	OG5_157486	clup|ENSCAFP00000022185	1	-144	94	94
evm.model.scaffold105.151	OG5_130453	ecab|XP_001916822	0	-181	98	100
evm.model.scaffold105.112	OG5_137962	clup|ENSCAFP00000019354	1	-123	99	100
evm.model.scaffold105.93	OG5_142511	clup|ENSCAFP00000018701	0	-181	98	100
evm.model.scaffold105.183	OG5_134569	clup|ENSCAFP00000021494	1	-132	87	90
evm.model.scaffold105.164	OG5_129617	ecab|XP_001916972	0	-181	91	99
evm.model.scaffold105.107	OG5_150619	clup|ENSCAFP00000019260	2	-45	88	99
evm.model.scaffold105.56	OG5_138481	clup|ENSCAFP00000016702	1	-101	91	100
evm.model.scaffold105.38	OG5_128556	clup|ENSCAFP00000015967	1	-164	86	94
evm.model.scaffold105.103	OG5_130924	clup|ENSCAFP00000019131	0	-181	99	100
evm.model.scaffold105.170	OG5_129550	mmus|ENSMUSP00000109089	0	-181	61	100
evm.model.scaffold105.187	OG5_128982	rnor|ENSRNOP00000028752	1	-161	100	100
evm.model.scaffold105.163	OG5_127350	clup|ENSCAFP00000020823	0	-181	100	97
evm.model.scaffold105.185	OG5_130325	clup|ENSCAFP00000021567	0	-181	94	93
evm.model.scaffold105.29	OG5_137510	clup|ENSCAFP00000015788	0	-181	83	92
evm.model.scaffold105.59	OG5_130945	clup|ENSCAFP00000016931	0	-181	93	100
evm.model.scaffold105.178	OG5_153873	clup|ENSCAFP00000021361	0	-181	99	100
evm.model.scaffold105.78	OG5_129169	ecab|XP_001496946	0	-181	100	100
evm.model.scaffold105.167	OG5_128401	ecab|XP_001490658	0	-181	98	100
evm.model.scaffold105.182	OG5_128118	ecab|XP_001489607	4	-78	100	100
evm.model.scaffold105.154	OG5_154260	ecab|XP_001491909	1	-104	81	100
evm.model.scaffold105.70	OG5_132598	clup|ENSCAFP00000017105	8	-33	81	80
evm.model.scaffold105.171	OG5_140693	clup|ENSCAFP00000021203	0	-181	86	100
evm.model.scaffold105.105	OG5_145306	clup|ENSCAFP00000019229	0	-181	99	100
evm.model.scaffold105.31	OG5_157630	ecab|NP_001087238	1	-165	88	100
evm.model.scaffold105.67	OG5_126821	hsap|ENSP00000405603	1	-162	100	93
evm.model.scaffold105.176	OG5_149599	clup|ENSCAFP00000021334	0	-181	100	92
evm.model.scaffold105.137	OG5_131568	ecab|XP_001494185	3	-21	48	91
evm.model.scaffold105.120	OG5_131951	ecab|XP_001494505	0	-181	97	100
evm.model.scaffold105.160	OG5_157632	clup|ENSCAFP00000035001	1	-118	83	94
evm.model.scaffold105.117	OG5_145572	rnor|ENSRNOP00000027971	0	-181	97	99
evm.model.scaffold105.174	OG5_151080	hsap|ENSP00000349238	0	-181	80	94
evm.model.scaffold105.158	OG5_128319	clup|ENSCAFP00000020655	1	-103	98	100
evm.model.scaffold105.115	OG5_133964	mmul|XP_001112493	0	-181	98	100
evm.model.scaffold105.194	OG5_138069	clup|ENSCAFP00000022196	0	-181	83	100
evm.model.scaffold105.33	OG5_128468	clup|ENSCAFP00000015816	0	-181	86	100
evm.model.scaffold105.39	OG5_126965	drer|ENSDARP00000060004	4	-18	47	63
evm.model.scaffold105.62	OG5_157418	mmus|ENSMUSP00000094062	0	-181	70	100
evm.model.scaffold105.156	OG5_149741	hsap|ENSP00000344244	0	-181	78	100
evm.model.scaffold105.79	OG5_151039	clup|ENSCAFP00000018053	1	-73	69	73
evm.model.scaffold105.133	OG5_142910	clup|ENSCAFP00000019838	1	-105	99	100
evm.model.scaffold105.140	OG5_161176	clup|ENSCAFP00000020065	0	-181	89	100
evm.model.scaffold105.71	OG5_144372	clup|ENSCAFP00000017141	0	-181	87	98
evm.model.scaffold105.125	OG5_126735	clup|ENSCAFP00000019618	0	-181	100	100
evm.model.scaffold105.119	OG5_127118	ecab|XP_001494584	2	-92	99	100
evm.model.scaffold105.16	OG5_127202	clup|ENSCAFP00000015707	0	-181	97	100
evm.model.scaffold105.132	OG5_139240	clup|ENSCAFP00000019828	0	-181	81	99
evm.model.scaffold105.35	OG5_149415	clup|ENSCAFP00000015851	0	-181	88	100
evm.model.scaffold105.95	OG5_127378	clup|ENSCAFP00000018762	0	-181	97	97
evm.model.scaffold105.135	OG5_131394	hsap|ENSP00000301873	0	-181	92	100
evm.model.scaffold105.58	OG5_129671	clup|ENSCAFP00000016867	0	-181	98	89
evm.model.scaffold105.11	OG5_129937	mmul|XP_001099714	7	-92	91	52
evm.model.scaffold105.46	OG5_130941	ecab|XP_001498718	0	-181	80	95
evm.model.scaffold105.85	OG5_130691	clup|ENSCAFP00000018281	1	-142	95	95
evm.model.scaffold105.147	OG5_131931	hsap|ENSP00000279242	2	-81	92	100
evm.model.scaffold105.123	OG5_147227	clup|ENSCAFP00000034754	0	-181	90	100
evm.model.scaffold105.90	OG5_129646	hsap|ENSP00000389943	0	-181	94	100
evm.model.scaffold105.131	OG5_160736	hsap|ENSP00000344820	1	-116	81	100
evm.model.scaffold105.145	OG5_127139	clup|ENSCAFP00000020396	0	-181	97	100
evm.model.scaffold105.54	OG5_181024	clup|ENSCAFP00000016659	1	-151	96	74
evm.model.scaffold105.9	OG5_129937	mmus|ENSMUSP00000101522	0	-181	84	94
evm.model.scaffold105.191	OG5_128024	mmul|XP_001115611	0	-181	98	100
evm.model.scaffold105.49	OG5_128019	clup|ENSCAFP00000035549	1	-117	96	100
evm.model.scaffold105.50	OG5_127094	clup|ENSCAFP00000016452	2	-97	94	86
evm.model.scaffold105.149	OG5_132563	hsap|ENSP00000308548	0	-181	82	100
evm.model.scaffold105.51	OG5_139101	mmus|ENSMUSP00000040093	0	-181	88	96
evm.model.scaffold105.143	OG5_156935	oana|ENSOANP00000021011	2	-82	56	82
evm.model.scaffold105.84	OG5_146915	clup|ENSCAFP00000018268	0	-181	93	100
evm.model.scaffold105.82	OG5_132285	clup|ENSCAFP00000018230	1	-169	87	100
evm.model.scaffold105.179	OG5_148018	clup|ENSCAFP00000034035	3	-55	90	69
evm.model.scaffold105.102	OG5_128578	mmus|ENSMUSP00000112262	0	-181	96	93
evm.model.scaffold105.189	OG5_128515	clup|ENSCAFP00000021752	1	-141	99	100
evm.model.scaffold105.74	OG5_129555	ptro|ENSPTRP00000057731	0	-181	97	99
evm.model.scaffold105.88	OG5_128602	ecab|XP_001496451	0	-181	97	100
evm.model.scaffold105.195	OG5_130010	clup|ENSCAFP00000022215	0	-181	97	95
evm.model.scaffold105.175	OG5_128066	clup|ENSCAFP00000021320	4	-30	95	84
evm.model.scaffold105.75	OG5_137327	clup|ENSCAFP00000017421	0	-181	96	100
evm.model.scaffold105.77	OG5_126626	clup|ENSCAFP00000017923	0	-181	98	100
evm.model.scaffold105.100	OG5_127794	clup|ENSCAFP00000018864	1	-157	94	100
evm.model.scaffold105.104	OG5_128039	clup|ENSCAFP00000019222	0	-181	99	100
evm.model.scaffold105.63	OG5_126943	clup|ENSCAFP00000017012	0	-181	95	91
evm.model.scaffold105.87	OG5_126607	clup|ENSCAFP00000018312	1	-160	90	100
evm.model.scaffold105.186	OG5_127054	mmul|XP_001115435	1	-120	82	87
evm.model.scaffold107.17	OG5_127235	ecab|XP_001497683	1	-152	86	97
evm.model.scaffold107.39	OG5_126721	ptro|ENSPTRP00000021598	0	-181	96	100
evm.model.scaffold107.47	OG5_131726	ecab|XP_001495162	0	-181	98	98
evm.model.scaffold107.51	OG5_137733	clup|ENSCAFP00000019415	0	-181	100	94
evm.model.scaffold107.15	OG5_134961	clup|ENSCAFP00000017476	1	-67	71	92
evm.model.scaffold107.54	OG5_136416	clup|ENSCAFP00000019512	0	-181	94	99
evm.model.scaffold107.14	OG5_132949	clup|ENSCAFP00000017454	1	-122	92	100
evm.model.scaffold107.20	OG5_133585	clup|ENSCAFP00000018122	0	-181	99	100
evm.model.scaffold107.6	OG5_134845	ecab|XP_001497093	1	-125	84	97
evm.model.scaffold107.28	OG5_127644	ecab|XP_001498306	0	-181	98	92
evm.model.scaffold107.22	OG5_133699	ecab|XP_001497870	0	-181	79	90
evm.model.scaffold107.52	OG5_132896	mdom|ENSMODP00000011625	1	-170	77	100
evm.model.scaffold107.48	OG5_130251	clup|ENSCAFP00000019377	0	-181	97	100
evm.model.scaffold107.10	OG5_128703	ecab|XP_001494167	0	-181	99	94
evm.model.scaffold107.56	OG5_140802	mdom|ENSMODP00000011766	0	-181	93	100
evm.model.scaffold107.11	OG5_126595	mmus|ENSMUSP00000101823	1	-149	70	98
evm.model.scaffold107.55	OG5_132383	clup|ENSCAFP00000019541	0	-181	95	55
evm.model.scaffold107.32	OG5_138119	clup|ENSCAFP00000018638	0	-181	99	100
evm.model.scaffold107.49	OG5_135438	clup|ENSCAFP00000035144	0	-181	82	100
evm.model.scaffold107.4	OG5_128056	mmus|ENSMUSP00000030769	0	-181	89	89
evm.model.scaffold107.29	OG5_128083	clup|ENSCAFP00000018596	0	-181	95	100
evm.model.scaffold107.21	OG5_130173	hsap|ENSP00000260970	0	-181	91	100
evm.model.scaffold107.36	OG5_128302	mmul|XP_002798988	0	-181	96	100
evm.model.scaffold107.59	OG5_134217	clup|ENSCAFP00000019690	0	-181	100	97
evm.model.scaffold107.9	OG5_127899	mmul|XP_001102033	0	-181	100	100
evm.model.scaffold107.12	OG5_126838	ecab|XP_001497303	0	-181	97	100
evm.model.scaffold107.7	NO_GROUP	mmul|XP_001097037	3	-10	73	63
evm.model.scaffold107.27	OG5_131072	mmul|XP_001082351	0	-181	95	100
evm.model.scaffold107.31	OG5_127178	clup|ENSCAFP00000018620	1	-116	86	85
evm.model.scaffold107.24	OG5_129823	ecab|XP_001498013	9	-83	89	91
evm.model.scaffold107.30	OG5_128190	clup|ENSCAFP00000018459	0	-181	100	100
evm.model.scaffold107.1	OG5_126819	clup|ENSCAFP00000016982	0	-181	80	99
evm.model.scaffold107.57	OG5_132284	mmul|XP_001093000	0	-181	98	95
evm.model.scaffold107.19	OG5_130158	hsap|ENSP00000396960	1	-11	54	87
evm.model.scaffold107.13	OG5_133037	clup|ENSCAFP00000017438	0	-181	92	97
evm.model.scaffold1074.2	OG5_150883	clup|ENSCAFP00000003225	1	-101	81	100
evm.model.scaffold1077.1	OG5_142040	clup|ENSCAFP00000015145	1	-160	31	100
evm.model.scaffold1079.1	OG5_142390	drer|ENSDARP00000086597	7	-23	47	56
evm.model.scaffold108.16	OG5_126688	ecab|XP_001504267	1	-71	80	100
evm.model.scaffold108.3	OG5_142945	ecab|XP_001488377	0	-181	90	100
evm.model.scaffold108.17	OG5_130628	ptro|ENSPTRP00000022029	1	-22	62	64
evm.model.scaffold108.9	OG5_126883	ecab|XP_001499107	7	-40	88	55
evm.model.scaffold108.6	OG5_128365	clup|ENSCAFP00000020684	0	-181	94	100
evm.model.scaffold108.10	OG5_128597	ecab|XP_001488817	0	-181	96	96
evm.model.scaffold108.4	OG5_137903	ecab|XP_001497106	1	-164	70	99
evm.model.scaffold108.5	OG5_130101	clup|ENSCAFP00000020445	7	-79	96	75
evm.model.scaffold108.18	OG5_143673	clup|ENSCAFP00000021042	1	-74	99	75
evm.model.scaffold108.15	OG5_130628	ecab|XP_001914785	1	-179	86	78
evm.model.scaffold108.7	OG5_126835	clup|ENSCAFP00000020636	0	-181	98	97
evm.model.scaffold108.23	OG5_142142	clup|ENSCAFP00000030832	3	-75	94	79
evm.model.scaffold108.2	OG5_127027	clup|ENSCAFP00000031648	1	-135	100	100
evm.model.scaffold108.22	OG5_137634	ecab|XP_001489154	0	-181	62	99
evm.model.scaffold108.13	OG5_139921	mmul|XP_001083355	0	-181	98	100
evm.model.scaffold108.20	OG5_126568	ecab|XP_001489211	0	-181	89	98
evm.model.scaffold108.19	OG5_134761	clup|ENSCAFP00000021054	0	-181	88	100
evm.model.scaffold108.1	OG5_131152	mmul|XP_001102174	0	-181	97	100
evm.model.scaffold108.21	OG5_127961	clup|ENSCAFP00000021114	0	-181	97	100
evm.model.scaffold1088.1	OG5_129383	clup|ENSCAFP00000025568	1	-131	94	100
evm.model.scaffold109.16	OG5_136020	clup|ENSCAFP00000005897	6	-42	84	65
evm.model.scaffold109.1	OG5_129444	clup|ENSCAFP00000007856	0	-181	96	94
evm.model.scaffold109.9	OG5_142341	ecab|XP_001489125	0	-181	98	99
evm.model.scaffold109.2	OG5_141008	ecab|XP_001916257	7	-98	95	98
evm.model.scaffold109.7	OG5_126659	ggal|ENSGALP00000006308	3	-44	66	88
evm.model.scaffold109.12	OG5_134188	clup|ENSCAFP00000005880	0	-181	99	92
evm.model.scaffold109.5	OG5_180998	clup|ENSCAFP00000011479	3	-28	81	96
evm.model.scaffold109.13	OG5_140343	mmul|XP_001106773	1	-149	95	100
evm.model.scaffold109.6	OG5_136056	clup|ENSCAFP00000007862	1	-168	97	100
evm.model.scaffold1090.1	OG5_129036	mmus|ENSMUSP00000099930	2	-56	84	100
evm.model.scaffold1099.1	OG5_139796	ecab|XP_001502125	0	-181	63	94
evm.model.scaffold11.28	OG5_131250	clup|ENSCAFP00000000787	0	-181	99	100
evm.model.scaffold11.64	OG5_127978	hsap|ENSP00000402918	0	-181	82	99
evm.model.scaffold11.47	OG5_138186	clup|ENSCAFP00000000907	0	-181	86	100
evm.model.scaffold11.53	OG5_130564	rnor|ENSRNOP00000045165	0	-181	89	82
evm.model.scaffold11.75	OG5_143461	clup|ENSCAFP00000001023	1	-152	90	100
evm.model.scaffold11.15	OG5_127043	clup|ENSCAFP00000000682	4	-50	93	100
evm.model.scaffold11.32	OG5_152306	clup|ENSCAFP00000000797	0	-181	88	83
evm.model.scaffold106.85	OG5_182131	ecab|XP_001499921	2	-40	53	70
evm.model.scaffold106.35	OG5_141182	clup|ENSCAFP00000001391	0	-181	93	100
evm.model.scaffold106.123	OG5_153920	clup|ENSCAFP00000002173	0	-181	97	95
evm.model.scaffold106.139	OG5_139624	clup|ENSCAFP00000002208	1	-150	98	94
evm.model.scaffold106.91	OG5_130817	clup|ENSCAFP00000001970	1	-119	100	100
evm.model.scaffold106.80	OG5_126874	clup|ENSCAFP00000001940	0	-181	100	98
evm.model.scaffold106.108	OG5_135002	hsap|ENSP00000215957	0	-181	84	100
evm.model.scaffold106.149	OG5_196477	clup|ENSCAFP00000030435	1	-110	52	90
evm.model.scaffold106.106	OG5_127345	clup|ENSCAFP00000002068	8	-70	100	100
evm.model.scaffold106.62	OG5_172144	clup|ENSCAFP00000001600	1	-130	80	100
evm.model.scaffold106.111	OG5_156276	hsap|ENSP00000249041	1	-159	85	100
evm.model.scaffold106.145	OG5_135190	ecab|XP_001499278	3	-71	47	97
evm.model.scaffold106.87	OG5_130346	mmus|ENSMUSP00000070325	1	-46	98	65
evm.model.scaffold106.4	OG5_153018	hsap|ENSP00000262731	1	-180	85	79
evm.model.scaffold106.63	OG5_129249	clup|ENSCAFP00000001603	5	-55	79	100
evm.model.scaffold106.151	OG5_139091	ptro|ENSPTRP00000024626	1	-103	99	93
evm.model.scaffold106.53	OG5_127589	rnor|ENSRNOP00000005943	1	-117	98	100
evm.model.scaffold106.132	OG5_140709	clup|ENSCAFP00000002191	0	-181	79	100
evm.model.scaffold106.37	OG5_130656	ecab|XP_001916778	0	-181	77	100
evm.model.scaffold106.100	OG5_133095	clup|ENSCAFP00000002050	0	-181	95	100
evm.model.scaffold106.26	OG5_127251	clup|ENSCAFP00000001350	0	-181	88	95
evm.model.scaffold106.93	OG5_135061	ecab|XP_001501649	1	-52	98	92
evm.model.scaffold106.69	OG5_145396	mmul|XP_001100816	0	-181	79	97
evm.model.scaffold106.96	OG5_144533	clup|ENSCAFP00000002013	1	-96	94	85
evm.model.scaffold106.117	OG5_138906	clup|ENSCAFP00000002128	4	-61	84	99
evm.model.scaffold106.155	OG5_129871	clup|ENSCAFP00000002508	0	-181	92	97
evm.model.scaffold106.142	OG5_126613	clup|ENSCAFP00000002247	2	-88	94	100
evm.model.scaffold106.67	OG5_131229	rnor|ENSRNOP00000029616	0	-181	78	100
evm.model.scaffold106.121	OG5_134054	ecab|XP_001500931	0	-181	96	97
evm.model.scaffold106.76	OG5_130586	ptro|ENSPTRP00000024801	0	-181	94	100
evm.model.scaffold106.127	OG5_143474	clup|ENSCAFP00000002178	0	-181	79	100
evm.model.scaffold106.58	OG5_133564	ecab|XP_001500361	0	-181	94	100
evm.model.scaffold106.56	OG5_137270	mmul|XP_001104336	1	-166	92	100
evm.model.scaffold106.71	OG5_153916	clup|ENSCAFP00000001864	0	-181	84	92
evm.model.scaffold106.101	OG5_139712	mmus|ENSMUSP00000018270	0	-181	84	100
evm.model.scaffold106.6	OG5_161558	rnor|ENSRNOP00000016679	0	-181	86	99
evm.model.scaffold106.125	OG5_143034	ecab|XP_001499486	1	-180	84	100
evm.model.scaffold106.114	OG5_141489	clup|ENSCAFP00000002123	0	-181	63	90
evm.model.scaffold106.22	OG5_127857	clup|ENSCAFP00000001310	1	-128	90	72
evm.model.scaffold106.12	OG5_145386	clup|ENSCAFP00000001248	1	-159	86	99
evm.model.scaffold106.97	OG5_149967	clup|ENSCAFP00000002016	0	-181	90	100
evm.model.scaffold106.115	OG5_137580	ecab|XP_001499590	0	-181	79	100
evm.model.scaffold106.133	OG5_141586	ecab|XP_001500578	1	-126	66	100
evm.model.scaffold106.40	OG5_133636	mmul|XP_001106558	1	-116	81	100
evm.model.scaffold106.51	OG5_127648	ecab|XP_001502596	1	-153	99	100
evm.model.scaffold106.50	OG5_128951	mmul|XP_001105883	8	-82	88	100
evm.model.scaffold106.48	OG5_127322	ecab|XP_001502645	1	-71	100	100
evm.model.scaffold106.135	OG5_140842	clup|ENSCAFP00000030624	2	-49	98	90
evm.model.scaffold106.38	OG5_129478	ecab|XP_001500539	4	-68	93	100
evm.model.scaffold106.83	OG5_180948	clup|ENSCAFP00000001949	2	-72	69	98
evm.model.scaffold106.24	OG5_130582	clup|ENSCAFP00000001319	0	-181	91	99
evm.model.scaffold106.8	OG5_159843	mmul|XP_001109357	1	-134	98	100
evm.model.scaffold106.79	OG5_132097	clup|ENSCAFP00000001923	1	-112	94	88
evm.model.scaffold106.46	OG5_143468	clup|ENSCAFP00000001457	0	-181	84	80
evm.model.scaffold106.89	OG5_127896	clup|ENSCAFP00000001967	0	-181	99	100
evm.model.scaffold106.124	OG5_126995	ecab|XP_001500843	1	-103	93	100
evm.model.scaffold106.146	OG5_135190	ecab|XP_001499278	6	-92	58	84
evm.model.scaffold106.81	OG5_139238	clup|ENSCAFP00000001945	1	-122	89	100
evm.model.scaffold106.78	OG5_134489	clup|ENSCAFP00000001917	0	-181	97	98
evm.model.scaffold106.153	OG5_127979	ptro|ENSPTRP00000024625	0	-181	97	100
evm.model.scaffold106.95	OG5_126772	clup|ENSCAFP00000002001	0	-181	97	81
evm.model.scaffold106.70	OG5_140647	clup|ENSCAFP00000001854	1	-180	92	100
evm.model.scaffold106.86	OG5_181923	hsap|ENSP00000327545	0	-181	93	77
evm.model.scaffold106.141	OG5_133813	ecab|XP_001499303	0	-181	86	100
evm.model.scaffold106.32	OG5_139108	clup|ENSCAFP00000001379	1	-132	73	99
evm.model.scaffold106.129	OG5_144781	hsap|ENSP00000385096	5	-79	99	73
evm.model.scaffold106.73	OG5_142961	clup|ENSCAFP00000001899	3	-53	89	88
evm.model.scaffold106.90	OG5_127896	ptro|ENSPTRP00000024764	5	-21	96	60
evm.model.scaffold107.41	OG5_142913	rnor|ENSRNOP00000002076	1	-105	92	87
evm.model.scaffold107.40	OG5_132800	ecab|XP_001498994	1	-148	100	100
evm.model.scaffold107.34	OG5_130059	clup|ENSCAFP00000018647	4	-38	82	99
evm.model.scaffold107.16	OG5_126596	clup|ENSCAFP00000017653	0	-181	95	100
evm.model.scaffold107.43	OG5_129708	clup|ENSCAFP00000019213	0	-181	93	100
evm.model.scaffold107.18	OG5_126933	clup|ENSCAFP00000017993	0	-181	83	99
evm.model.scaffold107.3	OG5_126819	clup|ENSCAFP00000017137	0	-181	89	100
evm.model.scaffold107.38	OG5_129384	ecab|XP_001494952	0	-181	99	100
evm.model.scaffold107.23	OG5_141688	clup|ENSCAFP00000018141	0	-181	98	99
evm.model.scaffold107.44	OG5_127409	rnor|ENSRNOP00000002072	0	-181	92	89
evm.model.scaffold107.53	OG5_132272	ecab|XP_001495663	1	-140	100	100
evm.model.scaffold107.2	OG5_126819	clup|ENSCAFP00000016982	1	-156	55	72
evm.model.scaffold107.58	OG5_126964	ecab|XP_001496413	5	-89	73	89
evm.model.scaffold107.37	OG5_129669	clup|ENSCAFP00000018942	0	-181	99	99
evm.model.scaffold107.5	OG5_181132	clup|ENSCAFP00000033983	3	-63	85	93
evm.model.scaffold107.25	OG5_130057	mmul|XP_001099162	0	-181	95	98
evm.model.scaffold11.44	OG5_135303	ecab|XP_001493951	0	-181	95	100
evm.model.scaffold11.52	OG5_130564	clup|ENSCAFP00000000950	1	-118	95	57
evm.model.scaffold11.38	OG5_131805	clup|ENSCAFP00000000827	0	-181	98	100
evm.model.scaffold11.39	OG5_127392	ecab|XP_001493556	1	-113	100	100
evm.model.scaffold11.24	OG5_133956	clup|ENSCAFP00000000746	0	-181	91	98
evm.model.scaffold11.65	OG5_134166	clup|ENSCAFP00000000975	0	-181	91	100
evm.model.scaffold11.43	OG5_149296	clup|ENSCAFP00000000898	1	-137	100	100
evm.model.scaffold11.71	OG5_128443	ecab|XP_001495193	0	-181	100	98
evm.model.scaffold11.49	OG5_133378	clup|ENSCAFP00000000924	0	-181	96	87
evm.model.scaffold11.13	OG5_127005	clup|ENSCAFP00000020421	1	-63	100	100
evm.model.scaffold11.14	OG5_157245	clup|ENSCAFP00000000681	1	-134	67	100
evm.model.scaffold11.27	OG5_133720	clup|ENSCAFP00000000777	0	-181	83	98
evm.model.scaffold11.29	NO_GROUP	ptro|ENSPTRP00000056733	3	-9	54	65
evm.model.scaffold11.68	OG5_143007	ecab|XP_001494996	0	-181	97	78
evm.model.scaffold11.16	OG5_129745	clup|ENSCAFP00000000694	0	-181	84	97
evm.model.scaffold11.1	OG5_147823	mmul|XP_001090825	0	-181	91	100
evm.model.scaffold11.70	OG5_145382	ecab|NP_001103151	1	-120	99	100
evm.model.scaffold11.41	OG5_126823	clup|ENSCAFP00000000854	1	-68	95	100
evm.model.scaffold11.55	OG5_134321	ecab|XP_001494737	0	-181	97	100
evm.model.scaffold11.10	OG5_138796	hsap|ENSP00000338235	0	-181	92	92
evm.model.scaffold11.31	OG5_138184	ecab|XP_001492540	1	-134	100	100
evm.model.scaffold11.48	OG5_127946	mmus|ENSMUSP00000022904	1	-152	79	92
evm.model.scaffold11.81	OG5_147734	ecab|XP_001495335	0	-181	99	99
evm.model.scaffold11.79	OG5_131060	ecab|XP_001916062	0	-181	65	97
evm.model.scaffold11.8	OG5_166196	ecab|XP_001492329	0	-181	91	100
evm.model.scaffold11.78	OG5_133638	clup|ENSCAFP00000001029	0	-181	94	99
evm.model.scaffold11.67	OG5_126638	clup|ENSCAFP00000012826	2	-31	63	80
evm.model.scaffold11.21	OG5_133257	ecab|XP_001491830	1	-129	100	100
evm.model.scaffold11.77	OG5_133661	clup|ENSCAFP00000001024	0	-181	98	100
evm.model.scaffold11.51	OG5_127890	clup|ENSCAFP00000000945	0	-181	99	98
evm.model.scaffold11.54	OG5_127801	mmul|XP_001086073	0	-181	84	93
evm.model.scaffold11.17	OG5_133406	mmul|XP_001094434	0	-181	89	97
evm.model.scaffold11.7	OG5_132129	clup|ENSCAFP00000013942	0	-181	94	95
evm.model.scaffold11.4	OG5_128533	ptro|ENSPTRP00000034955	0	-181	98	100
evm.model.scaffold11.12	OG5_138818	ecab|XP_001490961	0	-181	80	99
evm.model.scaffold11.11	OG5_138818	ecab|XP_001490991	1	-131	65	100
evm.model.scaffold11.22	OG5_133257	hsap|ENSP00000414657	0	-181	99	100
evm.model.scaffold11.80	OG5_143462	ecab|XP_001495299	0	-181	87	89
evm.model.scaffold11.3	OG5_132404	clup|ENSCAFP00000013915	1	-155	95	67
evm.model.scaffold11.19	OG5_147730	mmul|XP_001094800	0	-181	99	100
evm.model.scaffold11.50	OG5_127110	ecab|XP_001494387	1	-156	69	96
evm.model.scaffold11.26	OG5_126890	ecab|XP_001488062	1	-151	99	100
evm.model.scaffold11.34	OG5_126706	clup|ENSCAFP00000000820	1	-145	100	100
evm.model.scaffold11.37	OG5_136708	clup|ENSCAFP00000024537	1	-161	84	100
evm.model.scaffold11.74	OG5_128353	ptro|ENSPTRP00000035068	1	-169	100	100
evm.model.scaffold11.59	OG5_138364	ecab|XP_001494519	0	-181	97	100
evm.model.scaffold11.20	OG5_128604	ecab|XP_001492796	0	-181	99	96
evm.model.scaffold11.33	OG5_126795	ecab|XP_001492678	0	-181	74	99
evm.model.scaffold11.25	OG5_138871	mmus|ENSMUSP00000087642	0	-181	65	100
evm.model.scaffold11.42	OG5_132386	mmul|XP_001100326	0	-181	98	97
evm.model.scaffold11.66	OG5_126638	hsap|ENSP00000261733	1	-51	69	97
evm.model.scaffold11.82	OG5_134507	clup|ENSCAFP00000008226	0	-181	92	98
evm.model.scaffold11.5	OG5_135069	ecab|XP_001915234	1	-102	96	100
evm.model.scaffold110.5	OG5_127832	hsap|ENSP00000377958	0	-181	98	100
evm.model.scaffold110.1	OG5_132816	clup|ENSCAFP00000004642	1	-159	96	100
evm.model.scaffold110.8	OG5_126631	mmul|XP_001112541	4	-52	80	84
evm.model.scaffold110.14	OG5_132395	clup|ENSCAFP00000004425	0	-181	93	100
evm.model.scaffold110.7	OG5_126631	mmul|XP_001107195	2	-70	81	85
evm.model.scaffold110.9	OG5_127698	ecab|XP_001917538	0	-181	97	96
evm.model.scaffold110.13	OG5_128751	clup|ENSCAFP00000004434	0	-181	97	100
evm.model.scaffold110.10	OG5_133279	clup|ENSCAFP00000004484	0	-181	96	98
evm.model.scaffold110.3	OG5_134548	ecab|XP_001494598	1	-55	89	54
evm.model.scaffold110.6	OG5_136888	ecab|XP_001495617	0	-181	75	100
evm.model.scaffold110.15	OG5_127104	clup|ENSCAFP00000004417	0	-181	93	100
evm.model.scaffold110.21	OG5_132368	clup|ENSCAFP00000004361	0	-181	92	100
evm.model.scaffold110.12	OG5_129867	clup|ENSCAFP00000004436	0	-181	98	91
evm.model.scaffold110.16	OG5_131325	hsap|ENSP00000338774	0	-181	92	98
evm.model.scaffold110.2	OG5_131381	ecab|XP_001494507	0	-181	95	100
evm.model.scaffold110.22	OG5_143001	ecab|XP_001495898	0	-181	87	79
evm.model.scaffold110.4	OG5_138299	ecab|XP_001495367	0	-181	92	100
evm.model.scaffold110.23	OG5_131681	ecab|XP_001488258	1	-23	60	97
evm.model.scaffold110.11	OG5_134115	clup|ENSCAFP00000004441	0	-181	95	86
evm.model.scaffold112.103	OG5_138956	clup|ENSCAFP00000028622	0	-181	95	97
evm.model.scaffold112.84	OG5_141216	clup|ENSCAFP00000028784	1	-122	88	98
evm.model.scaffold112.2	OG5_132517	ptro|ENSPTRP00000011324	4	-65	58	99
evm.model.scaffold112.97	OG5_129075	ptro|ENSPTRP00000013055	1	-163	100	100
evm.model.scaffold112.132	OG5_161324	clup|ENSCAFP00000033373	0	-181	67	91
evm.model.scaffold112.33	OG5_129825	mmul|XP_001086501	1	-165	98	100
evm.model.scaffold112.49	OG5_133090	clup|ENSCAFP00000028992	2	-65	88	75
evm.model.scaffold112.87	OG5_144171	clup|ENSCAFP00000028779	1	-102	97	97
evm.model.scaffold112.82	OG5_133863	clup|ENSCAFP00000028799	3	-93	96	93
evm.model.scaffold112.137	OG5_161263	clup|ENSCAFP00000030399	1	-109	92	98
evm.model.scaffold112.95	OG5_133057	clup|ENSCAFP00000028698	0	-181	92	100
evm.model.scaffold112.13	OG5_142189	hsap|ENSP00000251595	3	-69	87	100
evm.model.scaffold112.102	OG5_126568	ecab|XP_001498217	0	-181	91	100
evm.model.scaffold112.52	OG5_165555	hsap|ENSP00000330426	4	-31	57	63
evm.model.scaffold112.58	OG5_127729	cpip|CPIJ005149	4	-30	77	59
evm.model.scaffold112.51	OG5_144879	clup|ENSCAFP00000028988	0	-181	90	100
evm.model.scaffold112.111	OG5_142934	ecab|XP_001498577	2	-99	72	56
evm.model.scaffold112.42	OG5_154206	clup|ENSCAFP00000029011	0	-181	81	91
evm.model.scaffold112.26	OG5_129863	mdom|ENSMODP00000034465	1	-130	62	100
evm.model.scaffold112.134	OG5_152925	clup|ENSCAFP00000033656	0	-181	93	91
evm.model.scaffold112.21	OG5_131949	clup|ENSCAFP00000029128	0	-181	94	97
evm.model.scaffold112.152	OG5_137269	ecab|XP_001496384	0	-181	93	100
evm.model.scaffold112.11	OG5_138158	hsap|ENSP00000252951	5	-69	85	100
evm.model.scaffold112.165	OG5_130361	mmul|XP_002801769	0	-181	97	95
evm.model.scaffold112.78	OG5_126763	ecab|XP_001497905	1	-121	91	100
evm.model.scaffold112.3	NO_GROUP	clup|ENSCAFP00000025771	4	-20	42	92
evm.model.scaffold112.72	OG5_137710	mmul|XP_001090555	1	-104	83	100
evm.model.scaffold112.67	OG5_130315	ecab|XP_001497463	0	-181	86	100
evm.model.scaffold112.126	OG5_152176	clup|ENSCAFP00000028515	0	-181	88	97
evm.model.scaffold112.148	OG5_136604	ecab|XP_001499492	1	-138	85	99
evm.model.scaffold112.91	OG5_130430	clup|ENSCAFP00000028740	0	-181	92	100
evm.model.scaffold112.128	OG5_151158	clup|ENSCAFP00000028457	0	-181	61	100
evm.model.scaffold112.76	OG5_136779	clup|ENSCAFP00000028824	0	-181	82	100
evm.model.scaffold112.164	OG5_126925	clup|ENSCAFP00000014522	0	-181	96	98
evm.model.scaffold112.36	OG5_134470	mmus|ENSMUSP00000048562	0	-181	88	100
evm.model.scaffold112.101	OG5_130243	ecab|XP_001498204	1	-122	80	85
evm.model.scaffold112.129	OG5_143767	ecab|XP_001498843	5	-43	64	52
evm.model.scaffold112.64	OG5_154203	clup|ENSCAFP00000028929	0	-181	81	95
evm.model.scaffold112.17	OG5_141226	ecab|XP_001496785	0	-181	77	100
evm.model.scaffold112.119	OG5_157561	clup|ENSCAFP00000028566	0	-181	92	75
evm.model.scaffold112.65	OG5_129759	clup|ENSCAFP00000028923	1	-48	84	100
evm.model.scaffold112.121	OG5_172300	ecab|XP_001915081	7	-87	51	93
evm.model.scaffold112.140	OG5_136855	ecab|XP_001499328	0	-181	72	97
evm.model.scaffold112.124	OG5_132852	ecab|XP_001499697	1	-179	98	100
evm.model.scaffold112.158	OG5_151003	clup|ENSCAFP00000014445	8	-72	51	77
evm.model.scaffold112.131	OG5_161250	clup|ENSCAFP00000028453	1	-126	89	85
evm.model.scaffold112.156	OG5_165671	clup|ENSCAFP00000014394	5	-57	60	85
evm.model.scaffold112.150	OG5_138125	clup|ENSCAFP00000014348	0	-181	97	91
evm.model.scaffold112.23	OG5_141011	clup|ENSCAFP00000029122	0	-181	80	99
evm.model.scaffold112.74	OG5_132514	ecab|XP_001497852	0	-181	92	97
evm.model.scaffold112.69	OG5_137474	clup|ENSCAFP00000028891	1	-58	88	66
evm.model.scaffold112.115	NO_GROUP	mmul|XP_001087451	5	-48	72	95
evm.model.scaffold112.31	OG5_134129	clup|ENSCAFP00000029083	1	-115	93	100
evm.model.scaffold112.25	OG5_129863	clup|ENSCAFP00000029102	0	-181	90	91
evm.model.scaffold112.34	OG5_138859	clup|ENSCAFP00000029028	1	-81	76	96
evm.model.scaffold112.92	OG5_134749	clup|ENSCAFP00000028717	0	-181	86	99
evm.model.scaffold112.146	OG5_132277	clup|ENSCAFP00000028367	0	-181	97	100
evm.model.scaffold112.40	OG5_127303	ecab|XP_001496296	0	-181	88	100
evm.model.scaffold112.120	OG5_131219	clup|ENSCAFP00000028562	0	-181	97	100
evm.model.scaffold112.86	OG5_127535	hsap|ENSP00000248114	1	-107	90	100
evm.model.scaffold112.122	OG5_157599	mmul|XP_001088610	2	-94	96	100
evm.model.scaffold112.162	OG5_136767	clup|ENSCAFP00000031294	0	-181	95	75
evm.model.scaffold112.133	OG5_154197	hsap|ENSP00000219069	1	-132	96	96
evm.model.scaffold112.53	OG5_136003	ecab|XP_001496767	0	-181	77	100
evm.model.scaffold112.35	OG5_131602	ecab|XP_001496118	0	-181	97	100
evm.model.scaffold112.14	OG5_166151	hsap|ENSP00000199708	1	-51	55	100
evm.model.scaffold112.57	OG5_139642	mmul|XP_001088175	1	-119	56	93
evm.model.scaffold112.7	OG5_135174	clup|ENSCAFP00000029175	1	-60	99	69
evm.model.scaffold112.44	OG5_134689	clup|ENSCAFP00000029000	3	-34	100	100
evm.model.scaffold112.88	OG5_128373	clup|ENSCAFP00000028774	0	-181	86	100
evm.model.scaffold112.22	OG5_133943	mmul|XP_001084527	1	-131	87	99
evm.model.scaffold112.147	OG5_134654	ecab|XP_001499481	0	-181	80	100
evm.model.scaffold112.12	OG5_142189	hsap|ENSP00000251595	3	-69	68	100
evm.model.scaffold112.155	OG5_127003	clup|ENSCAFP00000014393	0	-181	100	99
evm.model.scaffold112.50	OG5_141564	clup|ENSCAFP00000028989	1	-176	95	100
evm.model.scaffold112.157	OG5_136705	clup|ENSCAFP00000014421	0	-181	94	98
evm.model.scaffold112.38	OG5_138868	mmul|XP_001118534	6	-68	61	97
evm.model.scaffold112.107	OG5_128785	clup|ENSCAFP00000028594	0	-181	98	99
evm.model.scaffold112.144	OG5_129174	clup|ENSCAFP00000028407	0	-181	94	96
evm.model.scaffold112.109	OG5_144159	ecab|XP_001498408	1	-128	81	85
evm.model.scaffold112.149	OG5_131707	ecab|XP_001500387	0	-181	98	96
evm.model.scaffold112.117	OG5_165766	clup|ENSCAFP00000028569	1	-56	75	99
evm.model.scaffold112.75	OG5_126620	clup|ENSCAFP00000028825	1	-143	93	97
evm.model.scaffold112.160	OG5_143808	ecab|XP_001917156	0	-181	42	93
evm.model.scaffold112.94	OG5_138073	clup|ENSCAFP00000028710	0	-181	92	100
evm.model.scaffold1122.1	NO_GROUP	oana|ENSOANP00000025442	2	-32	49	61
evm.model.scaffold1124.1	OG5_153106	clup|ENSCAFP00000019157	1	-116	77	100
evm.model.scaffold113.40	OG5_133089	clup|ENSCAFP00000013618	0	-181	93	92
evm.model.scaffold113.22	OG5_139204	mmul|XP_001109170	0	-181	100	99
evm.model.scaffold113.10	OG5_145267	mmul|XP_001110392	1	-114	75	86
evm.model.scaffold1103.1	OG5_130081	ptro|ENSPTRP00000002232	0	-181	49	100
evm.model.scaffold1104.1	OG5_129088	nvec|estExt_GenewiseH_1.C_320107	7	-9	49	54
evm.model.scaffold1107.1	OG5_127066	clup|ENSCAFP00000031143	8	-56	83	95
evm.model.scaffold111.16	OG5_137630	clup|ENSCAFP00000017153	0	-181	87	99
evm.model.scaffold111.11	OG5_133475	ecab|XP_001503501	1	-104	91	74
evm.model.scaffold111.4	NO_GROUP	nvec|e_gw.295.31.1	2	-8	53	54
evm.model.scaffold111.1	OG5_168149	ecab|XP_001503337	0	-181	93	94
evm.model.scaffold111.14	OG5_133754	clup|ENSCAFP00000017186	0	-181	94	89
evm.model.scaffold111.6	OG5_126989	clup|ENSCAFP00000017911	0	-181	100	81
evm.model.scaffold111.3	OG5_129208	ecab|XP_001503353	0	-181	97	100
evm.model.scaffold111.9	OG5_126538	mdom|ENSMODP00000006984	0	-181	91	100
evm.model.scaffold111.8	OG5_126600	ecab|XP_001502669	0	-181	100	95
evm.model.scaffold111.15	OG5_156030	hsap|ENSP00000317333	1	-124	94	100
evm.model.scaffold111.12	OG5_133475	ecab|XP_001503501	1	-115	96	79
evm.model.scaffold111.18	OG5_145546	clup|ENSCAFP00000017119	1	-150	91	100
evm.model.scaffold111.5	OG5_126667	clup|ENSCAFP00000017965	0	-181	100	96
evm.model.scaffold111.19	OG5_145545	hsap|ENSP00000310182	6	-12	58	89
evm.model.scaffold111.17	OG5_145547	clup|ENSCAFP00000017124	1	-101	95	100
evm.model.scaffold1110.1	OG5_145654	clup|ENSCAFP00000031342	1	-110	83	88
evm.model.scaffold1112.1	OG5_140722	clup|ENSCAFP00000005427	1	-47	63	65
evm.model.scaffold1113.1	OG5_140843	hsap|ENSP00000404746	6	-19	43	64
evm.model.scaffold1115.2	OG5_133096	clup|ENSCAFP00000033239	2	-62	95	96
evm.model.scaffold1115.1	OG5_133096	clup|ENSCAFP00000033239	9	-56	98	100
evm.model.scaffold1119.1	OG5_151068	clup|ENSCAFP00000027238	0	-181	37	95
evm.model.scaffold112.63	OG5_128607	clup|ENSCAFP00000028947	0	-181	92	99
evm.model.scaffold112.27	OG5_151164	hsap|ENSP00000293874	0	-181	68	100
evm.model.scaffold112.83	OG5_126722	clup|ENSCAFP00000020488	1	-113	100	80
evm.model.scaffold112.153	OG5_147846	clup|ENSCAFP00000014374	0	-181	90	100
evm.model.scaffold112.142	OG5_129844	clup|ENSCAFP00000028421	0	-181	93	99
evm.model.scaffold112.60	OG5_131680	clup|ENSCAFP00000028971	0	-181	89	71
evm.model.scaffold112.32	OG5_133407	clup|ENSCAFP00000029076	0	-181	78	96
evm.model.scaffold112.68	OG5_134488	hsap|ENSP00000380559	0	-181	84	100
evm.model.scaffold112.66	OG5_129759	ecab|XP_001915287	0	-181	83	97
evm.model.scaffold112.81	OG5_126874	clup|ENSCAFP00000028811	0	-181	97	79
evm.model.scaffold112.110	OG5_152949	ecab|XP_001498424	1	-142	87	84
evm.model.scaffold112.20	OG5_154136	mmul|XP_001084171	0	-181	83	92
evm.model.scaffold112.139	OG5_129967	rnor|ENSRNOP00000009409	0	-181	94	99
evm.model.scaffold112.5	OG5_154208	clup|ENSCAFP00000029182	1	-170	72	92
evm.model.scaffold112.29	OG5_134708	ecab|XP_001497076	1	-136	96	98
evm.model.scaffold112.30	OG5_134540	ecab|XP_001495753	0	-181	80	97
evm.model.scaffold112.19	OG5_165725	clup|ENSCAFP00000022628	1	-109	93	93
evm.model.scaffold112.114	OG5_128767	clup|ENSCAFP00000028579	1	-148	88	98
evm.model.scaffold112.43	OG5_128937	clup|ENSCAFP00000029007	0	-181	79	100
evm.model.scaffold112.90	OG5_126913	ecab|XP_001915373	1	-136	73	99
evm.model.scaffold112.85	OG5_128119	clup|ENSCAFP00000028736	0	-181	92	100
evm.model.scaffold112.37	OG5_129042	hsap|ENSP00000219535	1	-93	91	96
evm.model.scaffold112.10	OG5_129997	ptro|ENSPTRP00000058649	0	-181	95	100
evm.model.scaffold112.112	OG5_198487	ecab|XP_001498593	1	-50	75	67
evm.model.scaffold112.100	OG5_160990	ecab|XP_001498739	1	-140	83	100
evm.model.scaffold112.9	OG5_130143	clup|ENSCAFP00000029774	1	-102	92	58
evm.model.scaffold112.15	OG5_127248	ptro|ENSPTRP00000012860	0	-181	98	100
evm.model.scaffold112.41	OG5_154207	clup|ENSCAFP00000030874	1	-138	80	85
evm.model.scaffold112.77	OG5_127291	ecab|XP_001497889	1	-145	92	100
evm.model.scaffold112.125	OG5_152372	clup|ENSCAFP00000028519	0	-181	87	98
evm.model.scaffold112.4	OG5_132517	ecab|XP_001494670	0	-181	45	100
evm.model.scaffold112.108	OG5_131153	mmus|ENSMUSP00000017090	1	-122	95	96
evm.model.scaffold112.135	OG5_165785	mmul|XP_001093030	1	-108	71	96
evm.model.scaffold112.24	OG5_139153	mmul|XP_001118464	0	-181	73	98
evm.model.scaffold112.61	OG5_168493	mdom|ENSMODP00000020227	2	-18	47	91
evm.model.scaffold112.123	OG5_154200	mmul|XP_001088715	1	-107	90	100
evm.model.scaffold112.99	OG5_140324	ptro|ENSPTRP00000041605	0	-181	63	93
evm.model.scaffold112.39	OG5_150123	clup|ENSCAFP00000028999	1	-157	95	100
evm.model.scaffold112.89	OG5_142616	clup|ENSCAFP00000028764	1	-138	83	89
evm.model.scaffold112.104	OG5_129792	clup|ENSCAFP00000028607	0	-181	96	100
evm.model.scaffold112.118	OG5_155112	clup|ENSCAFP00000028567	0	-181	66	79
evm.model.scaffold112.71	OG5_131154	clup|ENSCAFP00000028873	0	-181	88	98
evm.model.scaffold112.141	OG5_132192	ptro|ENSPTRP00000013165	1	-132	83	93
evm.model.scaffold112.93	OG5_132173	hsap|ENSP00000210187	1	-135	91	100
evm.model.scaffold112.98	OG5_127049	clup|ENSCAFP00000028677	1	-129	99	89
evm.model.scaffold112.79	OG5_135668	clup|ENSCAFP00000028814	0	-181	91	79
evm.model.scaffold112.130	OG5_172323	hsap|ENSP00000400592	3	-90	71	85
evm.model.scaffold112.73	OG5_152402	mmul|XP_001118625	1	-123	64	100
evm.model.scaffold112.28	OG5_129386	ecab|XP_001915886	0	-181	90	100
evm.model.scaffold112.116	OG5_128767	clup|ENSCAFP00000028579	0	-181	93	90
evm.model.scaffold112.56	OG5_129328	clup|ENSCAFP00000028976	0	-181	59	100
evm.model.scaffold112.80	OG5_130742	rnor|ENSRNOP00000050903	1	-158	87	100
evm.model.scaffold112.105	OG5_132704	clup|ENSCAFP00000028604	0	-181	96	100
evm.model.scaffold112.62	OG5_182601	rnor|ENSRNOP00000057167	4	-65	56	100
evm.model.scaffold112.106	OG5_126803	clup|ENSCAFP00000028603	5	-80	99	100
evm.model.scaffold112.113	OG5_133606	clup|ENSCAFP00000028588	7	-53	100	87
evm.model.scaffold112.8	OG5_127224	ecab|XP_001494786	0	-181	88	95
evm.model.scaffold112.46	OG5_133090	ecab|XP_001497464	0	-181	85	82
evm.model.scaffold112.151	OG5_133225	clup|ENSCAFP00000014351	5	-74	99	100
evm.model.scaffold112.138	NO_GROUP	clup|ENSCAFP00000028452	6	-46	85	70
evm.model.scaffold112.161	OG5_127144	clup|ENSCAFP00000014474	0	-181	79	99
evm.model.scaffold112.6	OG5_127419	mdom|ENSMODP00000020727	1	-61	99	100
evm.model.scaffold112.18	OG5_144104	mmul|XP_001083719	0	-181	67	98
evm.model.scaffold113.7	OG5_130783	ptro|ENSPTRP00000029178	0	-181	96	100
evm.model.scaffold113.16	OG5_127873	clup|ENSCAFP00000013230	0	-181	95	100
evm.model.scaffold113.34	OG5_128690	clup|ENSCAFP00000013542	2	-11	97	56
evm.model.scaffold113.25	OG5_129615	clup|ENSCAFP00000013457	0	-181	97	100
evm.model.scaffold113.5	OG5_145068	hsap|ENSP00000303246	1	-126	61	52
evm.model.scaffold113.13	OG5_165666	clup|ENSCAFP00000012997	1	-152	75	100
evm.model.scaffold113.20	OG5_139991	mmul|XP_001109762	0	-181	66	100
evm.model.scaffold113.36	OG5_142030	hsap|ENSP00000296679	1	-152	73	97
evm.model.scaffold113.23	OG5_142449	clup|ENSCAFP00000013312	0	-181	93	100
evm.model.scaffold113.35	OG5_134364	mmul|XP_002808478	1	-169	98	100
evm.model.scaffold113.12	OG5_131480	clup|ENSCAFP00000012996	0	-181	89	99
evm.model.scaffold113.21	OG5_132845	clup|ENSCAFP00000013295	0	-181	100	95
evm.model.scaffold113.8	OG5_130351	clup|ENSCAFP00000012938	0	-181	91	84
evm.model.scaffold113.39	OG5_172862	ptro|ENSPTRP00000029123	3	-23	81	100
evm.model.scaffold113.2	OG5_131488	clup|ENSCAFP00000012685	7	-73	91	63
evm.model.scaffold113.44	OG5_128740	hsap|ENSP00000274364	0	-181	70	100
evm.model.scaffold113.42	OG5_141025	ecab|XP_001504716	0	-181	64	93
evm.model.scaffold113.27	OG5_126989	clup|ENSCAFP00000013492	0	-181	93	100
evm.model.scaffold113.32	OG5_128257	mmus|ENSMUSP00000113804	2	-57	85	100
evm.model.scaffold113.17	OG5_142331	hsap|ENSP00000398748	1	-142	96	88
evm.model.scaffold113.33	OG5_128690	mdom|ENSMODP00000024633	2	-23	96	100
evm.model.scaffold113.14	OG5_126659	mmul|XP_001097637	8	-37	84	75
evm.model.scaffold113.43	OG5_128740	clup|ENSCAFP00000018905	0	-181	94	85
evm.model.scaffold113.41	OG5_135568	clup|ENSCAFP00000013633	1	-175	91	100
evm.model.scaffold113.4	OG5_128061	ecab|XP_001504729	2	-87	97	98
evm.model.scaffold113.24	OG5_133227	clup|ENSCAFP00000031549	0	-181	88	100
evm.model.scaffold113.26	OG5_126633	clup|ENSCAFP00000009039	0	-181	87	92
evm.model.scaffold113.31	OG5_128048	clup|ENSCAFP00000013540	0	-181	95	97
evm.model.scaffold113.37	OG5_130653	hsap|ENSP00000264917	0	-181	98	90
evm.model.scaffold113.3	OG5_133436	oana|ENSOANP00000012412	3	-19	66	97
evm.model.scaffold113.45	OG5_129800	clup|ENSCAFP00000013754	0	-181	97	98
evm.model.scaffold113.29	OG5_134408	ptro|ENSPTRP00000029144	1	-109	93	100
evm.model.scaffold113.6	OG5_132668	clup|ENSCAFP00000012809	0	-181	98	97
evm.model.scaffold113.15	OG5_141879	clup|ENSCAFP00000013071	0	-181	95	86
evm.model.scaffold113.11	OG5_134158	ptro|ENSPTRP00000029170	1	-156	92	100
evm.model.scaffold113.1	OG5_127029	ecab|XP_001504690	2	-78	100	100
evm.model.scaffold113.30	OG5_128585	mmus|ENSMUSP00000022197	0	-181	97	100
evm.model.scaffold113.9	OG5_128410	ecab|XP_001504693	1	-103	94	100
evm.model.scaffold1131.1	OG5_127066	clup|ENSCAFP00000027290	1	-55	84	99
evm.model.scaffold114.69	OG5_129588	mmus|ENSMUSP00000018145	0	-181	91	100
evm.model.scaffold114.57	NO_GROUP	ecab|XP_001493310	1	-111	73	87
evm.model.scaffold114.17	OG5_133422	ecab|XP_001915173	0	-181	92	100
evm.model.scaffold114.10	OG5_129184	hsap|ENSP00000265857	0	-181	95	98
evm.model.scaffold114.25	OG5_126871	clup|ENSCAFP00000024186	1	-121	86	98
evm.model.scaffold114.78	OG5_133898	clup|ENSCAFP00000022707	0	-181	93	100
evm.model.scaffold114.55	OG5_131258	ptro|ENSPTRP00000032261	0	-181	98	100
evm.model.scaffold114.70	OG5_127816	clup|ENSCAFP00000023043	0	-181	89	94
evm.model.scaffold114.56	OG5_133308	ecab|XP_001492180	0	-181	96	97
evm.model.scaffold114.31	OG5_132361	ecab|XP_001915922	1	-134	94	73
evm.model.scaffold114.18	OG5_135684	clup|ENSCAFP00000024276	6	-85	99	100
evm.model.scaffold114.26	OG5_131906	clup|ENSCAFP00000032289	1	-82	91	100
evm.model.scaffold114.35	OG5_150792	clup|ENSCAFP00000024078	0	-181	87	100
evm.model.scaffold114.12	OG5_129033	clup|ENSCAFP00000016698	6	-45	94	99
evm.model.scaffold114.8	OG5_130489	clup|ENSCAFP00000016547	0	-181	78	96
evm.model.scaffold114.74	OG5_128972	ecab|XP_001914825	7	-20	74	85
evm.model.scaffold114.59	NO_GROUP	clup|ENSCAFP00000023372	2	-38	85	70
evm.model.scaffold114.41	OG5_181064	clup|ENSCAFP00000023929	1	-102	95	95
evm.model.scaffold114.64	OG5_135229	hsap|ENSP00000340220	0	-181	95	100
evm.model.scaffold114.32	OG5_134193	hsap|ENSP00000258796	0	-181	95	96
evm.model.scaffold114.63	OG5_161195	mmus|ENSMUSP00000059418	0	-181	58	99
evm.model.scaffold114.61	NO_GROUP	ptro|ENSPTRP00000019612	2	-14	59	73
evm.model.scaffold114.36	OG5_131854	hsap|ENSP00000275364	0	-181	94	100
evm.model.scaffold114.77	OG5_142957	clup|ENSCAFP00000022728	0	-181	93	94
evm.model.scaffold114.62	NO_GROUP	clup|ENSCAFP00000023354	2	-51	74	91
evm.model.scaffold114.58	OG5_181094	clup|ENSCAFP00000031003	1	-112	92	98
evm.model.scaffold114.79	OG5_136406	clup|ENSCAFP00000022624	6	-37	99	57
evm.model.scaffold114.72	OG5_154137	clup|ENSCAFP00000023031	1	-158	89	98
evm.model.scaffold114.37	OG5_139688	clup|ENSCAFP00000023996	0	-181	97	100
evm.model.scaffold114.60	OG5_161278	clup|ENSCAFP00000031356	4	-65	91	83
evm.model.scaffold114.71	OG5_130490	ecab|XP_001493975	1	-167	75	98
evm.model.scaffold114.14	OG5_129160	clup|ENSCAFP00000017331	8	-75	78	96
evm.model.scaffold114.49	OG5_133605	mmul|XP_001108467	0	-181	88	100
evm.model.scaffold114.76	OG5_143695	ecab|XP_001494085	8	-59	100	100
evm.model.scaffold114.30	OG5_147557	ecab|XP_001492298	0	-181	88	100
evm.model.scaffold114.80	OG5_138409	clup|ENSCAFP00000022619	0	-181	96	99
evm.model.scaffold114.15	OG5_134700	mmus|ENSMUSP00000031523	2	-97	76	100
evm.model.scaffold114.48	OG5_134097	clup|ENSCAFP00000023648	0	-181	89	100
evm.model.scaffold114.27	OG5_131561	clup|ENSCAFP00000024177	0	-181	93	92
evm.model.scaffold114.2	OG5_133633	clup|ENSCAFP00000016449	0	-181	95	100
evm.model.scaffold114.16	OG5_134692	hsap|ENSP00000297508	0	-181	58	99
evm.model.scaffold114.21	OG5_136223	ecab|XP_001492185	7	-58	89	98
evm.model.scaffold114.46	OG5_136221	clup|ENSCAFP00000023727	0	-181	89	100
evm.model.scaffold114.50	OG5_133605	hsap|ENSP00000395538	5	-50	100	55
evm.model.scaffold114.29	OG5_127280	ecab|XP_001492279	0	-181	73	97
evm.model.scaffold114.47	OG5_137603	clup|ENSCAFP00000023710	0	-181	90	99
evm.model.scaffold114.13	OG5_144815	clup|ENSCAFP00000017191	0	-181	85	95
evm.model.scaffold114.42	OG5_130999	clup|ENSCAFP00000023921	0	-181	90	100
evm.model.scaffold114.67	OG5_129115	clup|ENSCAFP00000023124	0	-181	93	100
evm.model.scaffold114.82	OG5_141921	mmus|ENSMUSP00000071687	1	-170	94	100
evm.model.scaffold114.68	OG5_126995	ggal|ENSGALP00000039090	1	-104	100	94
evm.model.scaffold114.22	OG5_134054	clup|ENSCAFP00000024240	0	-181	91	52
evm.model.scaffold114.6	OG5_142629	clup|ENSCAFP00000016473	1	-67	92	63
evm.model.scaffold114.19	OG5_126850	clup|ENSCAFP00000024250	2	-75	92	100
evm.model.scaffold114.66	OG5_139685	mmul|XP_002803248	0	-181	84	98
evm.model.scaffold114.54	OG5_126595	ecab|NP_001075307	0	-181	100	100
evm.model.scaffold114.3	OG5_160921	mmul|XP_001091091	2	-89	75	100
evm.model.scaffold114.7	OG5_126950	clup|ENSCAFP00000016544	0	-181	98	100
evm.model.scaffold114.53	OG5_139781	ecab|XP_001492058	0	-181	84	100
evm.model.scaffold114.28	OG5_128215	mmul|XP_001086876	0	-181	89	100
evm.model.scaffold114.75	OG5_131991	clup|ENSCAFP00000032436	1	-132	99	100
evm.model.scaffold114.34	OG5_140820	clup|ENSCAFP00000024092	0	-181	90	100
evm.model.scaffold114.33	OG5_138821	clup|ENSCAFP00000032074	0	-181	75	99
evm.model.scaffold114.9	OG5_133056	clup|ENSCAFP00000016600	0	-181	85	100
evm.model.scaffold114.20	OG5_126850	clup|ENSCAFP00000024250	1	-125	93	100
evm.model.scaffold114.44	OG5_129486	hsap|ENSP00000328720	0	-181	93	100
evm.model.scaffold114.24	OG5_129760	ecab|XP_001490532	0	-181	87	93
evm.model.scaffold114.1	OG5_139950	mmul|XP_001100730	3	-20	30	69
evm.model.scaffold114.65	OG5_128919	clup|ENSCAFP00000023172	1	-140	88	92
evm.model.scaffold114.11	OG5_131475	clup|ENSCAFP00000016695	0	-181	97	95
evm.model.scaffold114.73	OG5_133923	clup|ENSCAFP00000022984	1	-176	96	99
evm.model.scaffold1143.1	OG5_131286	clup|ENSCAFP00000024484	3	-35	90	54
evm.model.scaffold115.14	OG5_143586	hsap|ENSP00000242753	1	-149	97	82
evm.model.scaffold115.15	OG5_126950	rnor|ENSRNOP00000012415	3	-39	87	65
evm.model.scaffold115.33	OG5_126919	ecab|XP_001917569	0	-181	98	98
evm.model.scaffold115.4	OG5_129064	clup|ENSCAFP00000013128	1	-104	99	100
evm.model.scaffold115.1	OG5_147708	clup|ENSCAFP00000013081	1	-116	84	90
evm.model.scaffold115.34	OG5_145515	clup|ENSCAFP00000014879	1	-49	86	94
evm.model.scaffold115.7	OG5_131203	clup|ENSCAFP00000013180	0	-181	96	88
evm.model.scaffold115.21	OG5_127434	clup|ENSCAFP00000015198	0	-181	93	97
evm.model.scaffold115.6	OG5_126588	oana|ENSOANP00000022966	0	-181	83	73
evm.model.scaffold115.9	OG5_135743	clup|ENSCAFP00000013241	1	-145	86	99
evm.model.scaffold115.40	OG5_131976	ecab|XP_001917420	7	-32	88	62
evm.model.scaffold115.18	OG5_127444	ecab|XP_001490567	0	-181	96	100
evm.model.scaffold115.8	OG5_133106	ecab|XP_001914888	0	-181	81	100
evm.model.scaffold115.35	OG5_137798	ecab|XP_001501739	0	-181	81	99
evm.model.scaffold115.2	OG5_139706	clup|ENSCAFP00000000366	1	-106	79	95
evm.model.scaffold115.3	OG5_129064	ecab|XP_001487888	0	-181	99	99
evm.model.scaffold115.16	OG5_126595	ptro|ENSPTRP00000016618	4	-30	54	90
evm.model.scaffold115.13	OG5_127610	mmul|XP_002805469	0	-181	95	100
evm.model.scaffold115.22	OG5_128852	clup|ENSCAFP00000033377	8	-75	90	66
evm.model.scaffold115.36	OG5_131667	clup|ENSCAFP00000014869	0	-181	86	93
evm.model.scaffold115.24	OG5_127416	clup|ENSCAFP00000015164	0	-181	98	100
evm.model.scaffold115.12	OG5_131709	ptro|ENSPTRP00000040796	1	-31	90	76
evm.model.scaffold115.10	OG5_146381	ecab|XP_001488522	1	-134	70	97
evm.model.scaffold1150.1	OG5_184310	mmul|XP_002804673	1	-68	93	100
evm.model.scaffold1150.2	OG5_172864	mmul|XP_002806331	1	-117	98	100
evm.model.scaffold1153.1	OG5_139950	clup|ENSCAFP00000020021	6	-10	34	50
evm.model.scaffold1153.2	OG5_132517	mmul|XP_001092252	5	-39	56	86
evm.model.scaffold1159.1	OG5_126539	hsap|ENSP00000366853	5	-78	64	100
evm.model.scaffold116.2	OG5_135961	clup|ENSCAFP00000019082	1	-171	90	100
evm.model.scaffold116.11	OG5_127988	ecab|XP_001501058	1	-82	81	100
evm.model.scaffold116.24	OG5_127048	clup|ENSCAFP00000019820	0	-181	98	84
evm.model.scaffold116.17	OG5_130527	clup|ENSCAFP00000019706	1	-100	98	90
evm.model.scaffold116.3	OG5_128351	ecab|XP_001501325	0	-181	98	89
evm.model.scaffold116.43	OG5_138332	clup|ENSCAFP00000020725	1	-160	96	100
evm.model.scaffold116.13	OG5_134207	ecab|XP_001916619	0	-181	90	96
evm.model.scaffold116.10	OG5_141584	clup|ENSCAFP00000019300	0	-181	96	100
evm.model.scaffold116.1	OG5_157445	hsap|ENSP00000296326	1	-137	83	95
evm.model.scaffold116.4	OG5_129659	clup|ENSCAFP00000019156	0	-181	99	100
evm.model.scaffold116.26	OG5_133621	mmul|XP_001095878	0	-181	65	98
evm.model.scaffold116.7	OG5_143655	ecab|XP_001499509	0	-181	85	99
evm.model.scaffold116.25	OG5_157118	hsap|ENSP00000383931	5	-99	59	81
evm.model.scaffold116.8	OG5_136689	hsap|ENSP00000387209	2	-90	93	100
evm.model.scaffold116.9	OG5_127124	mmus|ENSMUSP00000023467	0	-181	99	100
evm.model.scaffold116.41	OG5_148123	ecab|XP_001500309	1	-143	100	100
evm.model.scaffold116.16	OG5_127235	mmus|ENSMUSP00000087192	0	-181	85	100
evm.model.scaffold116.44	OG5_151188	clup|ENSCAFP00000031915	1	-160	91	90
evm.model.scaffold116.19	OG5_127817	mmul|XP_001093762	0	-181	95	96
evm.model.scaffold116.14	OG5_128958	clup|ENSCAFP00000019662	0	-181	72	100
evm.model.scaffold116.33	OG5_133020	clup|ENSCAFP00000013465	0	-181	99	100
evm.model.scaffold116.27	OG5_133621	ecab|XP_001500619	0	-181	59	100
evm.model.scaffold116.18	OG5_130937	ecab|XP_001500872	1	-90	89	93
evm.model.scaffold116.29	OG5_131585	ptro|ENSPTRP00000027099	1	-132	86	100
evm.model.scaffold116.12	OG5_203623	hsap|ENSP00000395088	1	-29	85	90
evm.model.scaffold116.6	OG5_134435	hsap|ENSP00000310332	1	-141	100	98
evm.model.scaffold116.15	NO_GROUP	drer|ENSDARP00000061447	1	-21	74	52
evm.model.scaffold116.23	OG5_134348	ecab|XP_001916625	0	-181	93	100
evm.model.scaffold116.5	OG5_135250	clup|ENSCAFP00000019171	1	-176	80	71
evm.model.scaffold116.36	OG5_145149	clup|ENSCAFP00000020761	8	-89	94	96
evm.model.scaffold116.38	OG5_140308	ecab|XP_001500346	0	-181	100	100
evm.model.scaffold116.35	OG5_127048	clup|ENSCAFP00000020865	0	-181	71	99
evm.model.scaffold116.20	OG5_134926	rnor|ENSRNOP00000002356	0	-181	93	100
evm.model.scaffold1165.2	OG5_157576	clup|ENSCAFP00000030565	9	-52	80	99
evm.model.scaffold1165.1	OG5_157576	clup|ENSCAFP00000030565	2	-26	78	69
evm.model.scaffold1168.1	OG5_147910	ecab|XP_001493457	3	-54	55	93
evm.model.scaffold117.29	OG5_139735	rnor|ENSRNOP00000007672	1	-136	100	88
evm.model.scaffold117.24	OG5_129377	clup|ENSCAFP00000014190	0	-181	97	100
evm.model.scaffold117.20	OG5_141887	ecab|XP_001493053	1	-140	95	100
evm.model.scaffold117.13	OG5_130338	hsap|ENSP00000373277	0	-181	97	80
evm.model.scaffold117.5	OG5_126840	clup|ENSCAFP00000008096	0	-181	100	100
evm.model.scaffold117.26	OG5_126709	mmus|ENSMUSP00000058313	0	-181	96	96
evm.model.scaffold117.3	OG5_142519	ptro|ENSPTRP00000025383	7	-83	90	97
evm.model.scaffold117.2	OG5_145698	hsap|ENSP00000205636	3	-78	83	100
evm.model.scaffold117.27	OG5_135492	hsap|ENSP00000379876	0	-181	79	100
evm.model.scaffold117.18	OG5_157325	clup|ENSCAFP00000008197	1	-49	84	100
evm.model.scaffold117.19	OG5_157325	ecab|XP_001491431	1	-105	87	87
evm.model.scaffold117.1	OG5_129450	clup|ENSCAFP00000008041	0	-181	88	100
evm.model.scaffold117.21	OG5_133921	clup|ENSCAFP00000008213	3	-29	98	56
evm.model.scaffold117.4	OG5_133295	ecab|XP_001490685	0	-181	94	92
evm.model.scaffold117.25	OG5_139734	mmus|ENSMUSP00000035020	0	-181	90	100
evm.model.scaffold117.10	OG5_127644	hsap|ENSP00000282538	0	-181	91	100
evm.model.scaffold117.11	OG5_138000	mmul|XP_001095987	0	-181	94	100
evm.model.scaffold117.6	OG5_126840	clup|ENSCAFP00000008096	2	-57	100	100
evm.model.scaffold117.22	OG5_127917	mmul|XP_002801080	2	-84	97	80
evm.model.scaffold1172.1	OG5_130081	clup|ENSCAFP00000019139	1	-120	42	97
evm.model.scaffold118.47	OG5_146346	clup|ENSCAFP00000002312	0	-181	91	97
evm.model.scaffold118.15	OG5_172324	mmus|ENSMUSP00000102725	3	-94	67	98
evm.model.scaffold118.48	OG5_130441	hsap|ENSP00000369921	0	-181	61	100
evm.model.scaffold118.35	OG5_134103	clup|ENSCAFP00000034962	0	-181	91	98
evm.model.scaffold118.6	OG5_224794	clup|ENSCAFP00000002486	3	-34	71	69
evm.model.scaffold118.32	OG5_129056	clup|ENSCAFP00000032057	7	-62	57	95
evm.model.scaffold118.26	OG5_139714	mmul|XP_001098554	3	-44	79	65
evm.model.scaffold118.25	OG5_139714	mmul|XP_001107263	8	-64	87	100
evm.model.scaffold118.46	OG5_129031	clup|ENSCAFP00000023971	1	-109	78	100
evm.model.scaffold118.8	OG5_128172	clup|ENSCAFP00000002468	0	-181	98	98
evm.model.scaffold118.42	OG5_135306	clup|ENSCAFP00000032154	0	-181	85	94
evm.model.scaffold118.4	OG5_153927	clup|ENSCAFP00000002489	3	-98	87	100
evm.model.scaffold118.45	OG5_128588	ecab|XP_001494795	0	-181	100	100
evm.model.scaffold118.39	OG5_131453	ecab|XP_001495060	0	-181	94	77
evm.model.scaffold118.31	OG5_134748	mmul|XP_002800153	0	-181	99	100
evm.model.scaffold118.2	OG5_130381	ecab|XP_001498583	0	-181	99	100
evm.model.scaffold118.5	OG5_127063	rnor|ENSRNOP00000012519	1	-125	99	96
evm.model.scaffold118.3	OG5_137113	clup|ENSCAFP00000002503	0	-181	100	76
evm.model.scaffold118.33	OG5_145404	clup|ENSCAFP00000002410	1	-66	74	100
evm.model.scaffold118.22	OG5_139973	hsap|ENSP00000319651	0	-181	79	100
evm.model.scaffold118.28	OG5_129056	clup|ENSCAFP00000002417	1	-56	68	100
evm.model.scaffold118.16	OG5_128737	clup|ENSCAFP00000002458	0	-181	100	100
evm.model.scaffold118.27	OG5_128424	mmul|XP_001107077	1	-161	95	100
evm.model.scaffold118.36	OG5_135148	mmus|ENSMUSP00000095603	0	-181	90	99
evm.model.scaffold118.40	OG5_134641	ptro|ENSPTRP00000035588	1	-145	79	100
evm.model.scaffold118.9	OG5_138705	clup|ENSCAFP00000002460	1	-157	83	100
evm.model.scaffold118.29	OG5_129056	clup|ENSCAFP00000002413	4	-60	64	85
evm.model.scaffold118.41	OG5_126964	rnor|ENSRNOP00000010383	1	-140	99	100
evm.model.scaffold118.34	OG5_150075	clup|ENSCAFP00000002408	1	-113	87	100
evm.model.scaffold118.7	OG5_134591	clup|ENSCAFP00000002485	0	-181	97	95
evm.model.scaffold118.12	OG5_161695	ptro|ENSPTRP00000049396	5	-76	83	100
evm.model.scaffold121.68	OG5_141530	hsap|ENSP00000299709	0	-181	83	89
evm.model.scaffold121.57	OG5_133448	mmus|ENSMUSP00000034303	9	-71	87	92
evm.model.scaffold121.11	OG5_132860	clup|ENSCAFP00000029742	0	-181	87	100
evm.model.scaffold121.42	OG5_128122	clup|ENSCAFP00000029670	2	-42	98	85
evm.model.scaffold121.8	OG5_140371	clup|ENSCAFP00000029749	0	-181	94	100
evm.model.scaffold121.76	OG5_131986	mmul|XP_001110946	4	-69	81	76
evm.model.scaffold121.6	OG5_129804	ecab|XP_001498821	1	-144	92	100
evm.model.scaffold121.69	OG5_129929	ptro|ENSPTRP00000014348	0	-181	94	98
evm.model.scaffold121.49	OG5_128633	ecab|XP_001499643	0	-181	88	100
evm.model.scaffold121.12	OG5_126972	ecab|XP_001501628	0	-181	94	100
evm.model.scaffold121.64	OG5_131203	clup|ENSCAFP00000029592	0	-181	90	98
evm.model.scaffold121.63	OG5_131397	clup|ENSCAFP00000029593	0	-181	84	86
evm.model.scaffold121.3	OG5_132393	ecab|XP_001916294	1	-92	95	84
evm.model.scaffold121.74	OG5_143432	trub|ENSTRUP00000003625	6	-39	78	51
evm.model.scaffold121.9	OG5_134464	clup|ENSCAFP00000029747	1	-116	93	95
evm.model.scaffold121.43	OG5_144277	ecab|XP_001499488	0	-181	96	98
evm.model.scaffold121.10	OG5_126969	rnor|ENSRNOP00000026274	5	-66	100	100
evm.model.scaffold121.4	OG5_152237	clup|ENSCAFP00000032443	2	-60	83	86
evm.model.scaffold121.45	OG5_139701	ecab|XP_001501970	0	-181	87	100
evm.model.scaffold121.2	OG5_128967	ggal|ENSGALP00000002566	5	-14	40	51
evm.model.scaffold121.15	OG5_128166	clup|ENSCAFP00000029720	0	-181	94	96
evm.model.scaffold121.71	OG5_151170	ecab|XP_001502261	0	-181	71	95
evm.model.scaffold121.54	OG5_131092	clup|ENSCAFP00000029622	0	-181	97	99
evm.model.scaffold121.75	OG5_126674	ptro|ENSPTRP00000014362	0	-181	78	100
evm.model.scaffold121.47	OG5_151171	clup|ENSCAFP00000029655	4	-89	85	53
evm.model.scaffold121.29	OG5_133418	clup|ENSCAFP00000029680	1	-175	98	84
evm.model.scaffold121.48	OG5_130631	clup|ENSCAFP00000029653	0	-181	87	100
evm.model.scaffold121.5	OG5_132393	clup|ENSCAFP00000029760	0	-181	94	100
evm.model.scaffold121.46	OG5_133217	clup|ENSCAFP00000029656	0	-181	95	96
evm.model.scaffold121.7	OG5_134150	clup|ENSCAFP00000029751	5	-78	99	100
evm.model.scaffold121.28	OG5_142326	clup|ENSCAFP00000029682	1	-113	97	100
evm.model.scaffold121.72	OG5_143781	clup|ENSCAFP00000029577	0	-181	82	87
evm.model.scaffold121.50	OG5_143784	clup|ENSCAFP00000029633	0	-181	99	100
evm.model.scaffold121.73	OG5_140837	clup|ENSCAFP00000029574	0	-181	92	100
evm.model.scaffold121.61	OG5_142133	mmul|XP_002802624	1	-173	93	78
evm.model.scaffold121.21	OG5_126659	mmul|XP_001109700	1	-81	98	100
evm.model.scaffold121.26	OG5_127325	clup|ENSCAFP00000029685	1	-109	87	95
evm.model.scaffold121.77	OG5_132260	ecab|XP_001499912	4	-48	81	80
evm.model.scaffold121.27	OG5_131137	mmul|XP_001105796	0	-181	89	100
evm.model.scaffold121.56	OG5_141407	ecab|XP_001916492	1	-161	77	100
evm.model.scaffold121.70	OG5_128896	clup|ENSCAFP00000029580	0	-181	71	96
evm.model.scaffold121.13	OG5_138720	hsap|ENSP00000300086	1	-169	87	84
evm.model.scaffold121.62	OG5_142133	clup|ENSCAFP00000029596	0	-181	97	87
evm.model.scaffold121.1	OG5_150631	clup|ENSCAFP00000029764	6	-41	95	76
evm.model.scaffold121.22	OG5_128049	clup|ENSCAFP00000029695	0	-181	95	100
evm.model.scaffold121.66	OG5_143782	clup|ENSCAFP00000029590	1	-109	85	84
evm.model.scaffold121.55	OG5_133610	clup|ENSCAFP00000029600	0	-181	91	96
evm.model.scaffold121.23	OG5_126771	clup|ENSCAFP00000029691	0	-181	92	94
evm.model.scaffold1212.1	OG5_153800	clup|ENSCAFP00000026397	0	-181	91	100
evm.model.scaffold122.49	OG5_136439	clup|ENSCAFP00000018018	0	-181	88	100
evm.model.scaffold122.11	OG5_128528	clup|ENSCAFP00000019138	1	-110	100	100
evm.model.scaffold122.52	OG5_147060	clup|ENSCAFP00000017828	1	-146	69	100
evm.model.scaffold122.43	OG5_133456	clup|ENSCAFP00000031455	0	-181	93	100
evm.model.scaffold122.6	OG5_134089	ecab|XP_001496850	0	-181	97	100
evm.model.scaffold122.64	OG5_151027	clup|ENSCAFP00000017377	1	-115	99	100
evm.model.scaffold122.18	OG5_134585	clup|ENSCAFP00000018956	0	-181	97	100
evm.model.scaffold122.4	OG5_138175	clup|ENSCAFP00000019504	0	-181	82	99
evm.model.scaffold122.65	OG5_145550	clup|ENSCAFP00000017343	1	-114	93	89
evm.model.scaffold122.1	OG5_127197	clup|ENSCAFP00000019808	0	-181	95	100
evm.model.scaffold122.12	OG5_141023	clup|ENSCAFP00000019117	1	-146	85	86
evm.model.scaffold122.3	OG5_129758	ecab|XP_001496371	0	-181	97	94
evm.model.scaffold122.56	OG5_128695	clup|ENSCAFP00000017544	0	-181	96	100
evm.model.scaffold122.17	OG5_126567	osat|NP_001055375	2	-8	41	53
evm.model.scaffold122.67	OG5_129333	clup|ENSCAFP00000017288	0	-181	99	100
evm.model.scaffold122.29	OG5_142980	clup|ENSCAFP00000018665	1	-122	78	100
evm.model.scaffold122.16	OG5_134477	clup|ENSCAFP00000019078	0	-181	90	100
evm.model.scaffold122.21	OG5_131852	clup|ENSCAFP00000018880	1	-175	93	100
evm.model.scaffold122.7	OG5_127528	mmul|XP_001110881	0	-181	100	96
evm.model.scaffold123.85	OG5_127053	mmul|XP_001100955	2	-52	96	100
evm.model.scaffold123.39	OG5_129727	clup|ENSCAFP00000015440	0	-181	90	92
evm.model.scaffold123.38	OG5_130344	ecab|XP_001491056	0	-181	93	87
evm.model.scaffold123.68	OG5_135039	hsap|ENSP00000291574	0	-181	89	100
evm.model.scaffold123.76	OG5_151314	ecab|XP_001490327	1	-133	90	100
evm.model.scaffold123.13	OG5_141203	hsap|ENSP00000330330	1	-175	79	73
evm.model.scaffold123.97	OG5_131588	ecab|XP_001489922	1	-102	88	100
evm.model.scaffold123.95	OG5_129231	ecab|XP_001489941	0	-181	92	95
evm.model.scaffold123.22	OG5_142039	ecab|XP_001493007	0	-181	83	100
evm.model.scaffold123.110	OG5_127937	mmus|ENSMUSP00000001148	1	-177	93	98
evm.model.scaffold123.20	OG5_142641	clup|ENSCAFP00000015019	0	-181	74	97
evm.model.scaffold123.24	OG5_126574	mmus|ENSMUSP00000024829	0	-181	96	100
evm.model.scaffold123.1	OG5_128592	hsap|ENSP00000383303	0	-181	98	98
evm.model.scaffold123.79	OG5_169078	lmex|LmxM.27.0240	9	-11	28	90
evm.model.scaffold123.57	OG5_128935	clup|ENSCAFP00000015631	0	-181	75	82
evm.model.scaffold123.58	OG5_132333	clup|ENSCAFP00000015645	2	-38	87	91
evm.model.scaffold123.10	OG5_139566	clup|ENSCAFP00000014920	0	-181	97	79
evm.model.scaffold123.84	OG5_127012	clup|ENSCAFP00000016254	6	-87	99	92
evm.model.scaffold123.50	OG5_141061	clup|ENSCAFP00000015607	0	-181	90	84
evm.model.scaffold123.55	OG5_137830	clup|ENSCAFP00000015614	1	-145	91	95
evm.model.scaffold123.40	OG5_145712	ecab|XP_001491007	3	-36	52	100
evm.model.scaffold123.30	OG5_130264	clup|ENSCAFP00000031887	1	-147	88	100
evm.model.scaffold123.70	OG5_131903	ecab|XP_001490621	1	-95	92	86
evm.model.scaffold123.26	OG5_145364	hsap|ENSP00000291526	1	-42	69	77
evm.model.scaffold123.69	OG5_128106	clup|ENSCAFP00000015739	0	-181	91	93
evm.model.scaffold123.29	OG5_149462	clup|ENSCAFP00000015302	0	-181	85	90
evm.model.scaffold123.82	OG5_150816	hsap|ENSP00000354001	2	-19	62	64
evm.model.scaffold123.120	OG5_147883	mmul|XP_002803145	6	-48	96	93
evm.model.scaffold123.73	OG5_126758	ecab|XP_001490527	0	-181	95	99
evm.model.scaffold123.71	OG5_151010	clup|ENSCAFP00000015775	1	-112	73	94
evm.model.scaffold123.23	OG5_145348	ecab|XP_001491278	0	-181	67	100
evm.model.scaffold123.31	OG5_127818	clup|ENSCAFP00000015379	0	-181	93	89
evm.model.scaffold123.11	OG5_133363	clup|ENSCAFP00000033947	0	-181	73	96
evm.model.scaffold123.119	OG5_127582	ecab|XP_001489414	0	-181	94	98
evm.model.scaffold123.66	OG5_130707	ecab|XP_001491027	0	-181	91	98
evm.model.scaffold123.28	OG5_141196	ecab|XP_001491158	0	-181	92	100
evm.model.scaffold123.114	OG5_134324	tnig|ENSTNIP00000010734	0	-181	55	97
evm.model.scaffold123.121	OG5_142390	clup|ENSCAFP00000018033	0	-181	97	97
evm.model.scaffold123.104	NO_GROUP	oana|ENSOANP00000027460	4	-7	53	69
evm.model.scaffold1234.1	OG5_181098	mmul|XP_001087300	4	-9	40	72
evm.model.scaffold124.7	OG5_153989	clup|ENSCAFP00000007785	1	-80	62	89
evm.model.scaffold124.18	OG5_130138	clup|ENSCAFP00000007839	0	-181	94	100
evm.model.scaffold124.8	OG5_136680	clup|ENSCAFP00000007801	0	-181	92	94
evm.model.scaffold124.47	OG5_126758	clup|ENSCAFP00000008221	0	-181	75	100
evm.model.scaffold124.15	OG5_126800	rnor|ENSRNOP00000043121	1	-72	86	100
evm.model.scaffold124.19	OG5_126605	ecab|XP_001917047	1	-167	92	91
evm.model.scaffold12.82	OG5_128248	clup|ENSCAFP00000020786	0	-181	97	100
evm.model.scaffold12.120	OG5_134550	clup|ENSCAFP00000019952	0	-181	95	100
evm.model.scaffold12.83	OG5_147683	clup|ENSCAFP00000020780	1	-152	76	100
evm.model.scaffold12.42	OG5_132218	ecab|XP_001504018	0	-181	91	97
evm.model.scaffold12.47	NO_GROUP	mmul|XP_002805722	2	-31	92	62
evm.model.scaffold12.8	OG5_134864	clup|ENSCAFP00000031739	1	-118	96	100
evm.model.scaffold12.88	OG5_132801	mmul|XP_002805739	6	-39	100	69
evm.model.scaffold12.9	OG5_126734	clup|ENSCAFP00000023298	0	-181	98	84
evm.model.scaffold12.77	OG5_126716	ecab|XP_001917733	0	-181	92	97
evm.model.scaffold12.10	OG5_157501	ecab|XP_001496692	1	-148	78	88
evm.model.scaffold12.106	OG5_150862	ecab|XP_001503698	1	-41	59	100
evm.model.scaffold12.43	OG5_134686	clup|ENSCAFP00000022644	1	-111	78	77
evm.model.scaffold12.119	OG5_137239	ptro|ENSPTRP00000004403	2	-69	91	100
evm.model.scaffold12.46	OG5_128398	clup|ENSCAFP00000022598	1	-161	99	100
evm.model.scaffold12.26	OG5_126896	hsap|ENSP00000414321	1	-72	100	94
evm.model.scaffold12.105	OG5_128486	clup|ENSCAFP00000020394	0	-181	96	93
evm.model.scaffold12.52	OG5_126595	clup|ENSCAFP00000022281	5	-39	70	91
evm.model.scaffold12.109	OG5_128505	clup|ENSCAFP00000020312	0	-181	99	100
evm.model.scaffold12.69	OG5_130236	ecab|XP_001503847	0	-181	96	100
evm.model.scaffold12.76	OG5_130508	clup|ENSCAFP00000021245	0	-181	87	99
evm.model.scaffold12.11	OG5_138893	clup|ENSCAFP00000023142	5	-28	83	54
evm.model.scaffold12.73	OG5_140134	hsap|ENSP00000321108	0	-181	95	92
evm.model.scaffold12.66	OG5_128524	clup|ENSCAFP00000021502	0	-181	99	81
evm.model.scaffold12.49	OG5_132249	ecab|XP_001918196	0	-181	99	100
evm.model.scaffold12.41	OG5_128394	ecab|XP_001504025	2	-88	94	100
evm.model.scaffold12.81	OG5_127905	mmul|XP_001107537	9	-58	100	99
evm.model.scaffold12.87	OG5_143375	clup|ENSCAFP00000020713	0	-181	91	100
evm.model.scaffold12.67	OG5_138154	clup|ENSCAFP00000021437	0	-181	95	100
evm.model.scaffold12.39	OG5_134413	hsap|ENSP00000361602	0	-181	91	89
evm.model.scaffold12.55	OG5_129208	clup|ENSCAFP00000022197	0	-181	99	100
evm.model.scaffold12.16	OG5_132003	ptro|ENSPTRP00000004646	0	-181	96	100
evm.model.scaffold12.27	OG5_126637	clup|ENSCAFP00000022912	0	-181	96	100
evm.model.scaffold12.78	OG5_129284	mmul|XP_001106162	0	-181	94	100
evm.model.scaffold12.92	OG5_134090	hsap|ENSP00000287078	0	-181	81	100
evm.model.scaffold12.48	OG5_129247	ptro|ENSPTRP00000046433	0	-181	100	100
evm.model.scaffold12.98	OG5_143664	clup|ENSCAFP00000020560	1	-142	85	100
evm.model.scaffold12.44	OG5_142456	ecab|XP_001917767	1	-114	87	100
evm.model.scaffold12.6	OG5_140416	hsap|ENSP00000417953	0	-181	95	100
evm.model.scaffold12.103	OG5_126882	clup|ENSCAFP00000009188	1	-160	98	100
evm.model.scaffold12.7	OG5_146334	ggal|ENSGALP00000003794	8	-14	100	50
evm.model.scaffold12.99	OG5_152915	clup|ENSCAFP00000020552	0	-181	79	95
evm.model.scaffold12.86	OG5_132322	clup|ENSCAFP00000020744	0	-181	88	100
evm.model.scaffold12.15	OG5_126792	rnor|ENSRNOP00000014382	1	-109	91	100
evm.model.scaffold12.112	OG5_130744	clup|ENSCAFP00000020243	0	-181	93	100
evm.model.scaffold12.51	OG5_126595	pchr|e_gww2.2.549.1	5	-18	52	83
evm.model.scaffold12.54	OG5_126600	mmus|ENSMUSP00000071720	0	-181	100	96
evm.model.scaffold12.63	OG5_143438	clup|ENSCAFP00000021587	1	-174	96	100
evm.model.scaffold12.91	OG5_127487	hsap|ENSP00000362329	1	-164	97	97
evm.model.scaffold12.75	OG5_126722	rnor|ENSRNOP00000010437	5	-57	96	94
evm.model.scaffold12.111	OG5_131876	clup|ENSCAFP00000020295	0	-181	98	96
evm.model.scaffold12.121	OG5_129534	clup|ENSCAFP00000019889	0	-181	89	97
evm.model.scaffold12.58	OG5_139072	ecab|XP_001503953	0	-181	91	90
evm.model.scaffold12.110	OG5_146912	clup|ENSCAFP00000020299	0	-181	77	96
evm.model.scaffold12.5	OG5_147942	mmus|ENSMUSP00000036437	1	-109	99	66
evm.model.scaffold12.56	OG5_133505	ecab|XP_001918178	0	-181	98	100
evm.model.scaffold12.3	OG5_127005	clup|ENSCAFP00000020421	4	-58	98	94
evm.model.scaffold12.68	OG5_134220	ptro|ENSPTRP00000039641	0	-181	99	91
evm.model.scaffold12.74	OG5_141488	ecab|XP_001503816	0	-181	89	100
evm.model.scaffold12.2	OG5_143584	clup|ENSCAFP00000013236	0	-181	99	100
evm.model.scaffold12.62	OG5_143438	ecab|XP_001502947	1	-108	94	100
evm.model.scaffold12.93	OG5_139040	ptro|ENSPTRP00000004474	0	-181	99	100
evm.model.scaffold12.72	OG5_138214	rnor|ENSRNOP00000000702	3	-33	76	77
evm.model.scaffold12.1	OG5_172217	clup|ENSCAFP00000013240	5	-98	78	92
evm.model.scaffold12.25	OG5_126611	ecab|XP_001491228	0	-181	91	92
evm.model.scaffold12.57	OG5_135562	mmus|ENSMUSP00000071202	2	-39	79	80
evm.model.scaffold120.6	OG5_138062	rnor|ENSRNOP00000028315	6	-17	59	51
evm.model.scaffold120.15	OG5_137035	clup|ENSCAFP00000012130	0	-181	46	100
evm.model.scaffold120.16	OG5_137035	ptro|ENSPTRP00000029219	0	-181	96	89
evm.model.scaffold120.5	OG5_236620	rnor|ENSRNOP00000053971	3	-24	49	60
evm.model.scaffold120.14	OG5_134421	clup|ENSCAFP00000012148	1	-176	97	100
evm.model.scaffold120.2	OG5_133609	mmul|XP_001084074	0	-181	91	100
evm.model.scaffold120.3	OG5_129254	mmul|XP_001084672	0	-181	97	100
evm.model.scaffold120.12	OG5_133278	ecab|XP_001504669	1	-130	99	79
evm.model.scaffold120.4	OG5_133001	clup|ENSCAFP00000012277	0	-181	96	94
evm.model.scaffold120.10	OG5_129868	clup|ENSCAFP00000007018	7	-69	80	100
evm.model.scaffold120.1	OG5_169144	ecab|XP_001492140	9	-13	44	57
evm.model.scaffold120.13	OG5_131858	clup|ENSCAFP00000012155	1	-86	75	100
evm.model.scaffold120.8	OG5_135254	mmul|XP_001086651	0	-181	100	96
evm.model.scaffold121.65	NO_GROUP	mmul|XP_001103804	2	-7	44	79
evm.model.scaffold124.20	OG5_147792	clup|ENSCAFP00000007854	3	-62	80	100
evm.model.scaffold124.25	OG5_127512	rnor|ENSRNOP00000003476	1	-102	95	99
evm.model.scaffold124.76	OG5_132241	mmul|XP_001100873	0	-181	96	99
evm.model.scaffold124.11	OG5_127353	clup|ENSCAFP00000007805	0	-181	99	100
evm.model.scaffold124.16	OG5_161079	clup|ENSCAFP00000007824	3	-65	81	100
evm.model.scaffold124.73	OG5_129231	ecab|XP_001917073	0	-181	85	94
evm.model.scaffold124.23	OG5_133799	clup|ENSCAFP00000007906	1	-145	81	99
evm.model.scaffold124.97	OG5_127582	clup|ENSCAFP00000008435	0	-181	71	95
evm.model.scaffold124.4	OG5_129437	clup|ENSCAFP00000007779	0	-181	100	100
evm.model.scaffold124.46	OG5_127676	clup|ENSCAFP00000008039	0	-181	87	98
evm.model.scaffold124.38	NO_GROUP	rnor|ENSRNOP00000014493	5	-21	65	64
evm.model.scaffold124.24	OG5_156458	clup|ENSCAFP00000007959	1	-142	81	99
evm.model.scaffold124.2	OG5_126873	ptro|ENSPTRP00000050853	0	-181	90	98
evm.model.scaffold124.1	OG5_127092	clup|ENSCAFP00000009850	5	-24	67	100
evm.model.scaffold124.80	OG5_127411	hsap|ENSP00000354040	2	-58	90	52
evm.model.scaffold124.55	OG5_126681	trub|ENSTRUP00000018408	2	-77	98	88
evm.model.scaffold124.77	OG5_128735	oana|ENSOANP00000009709	1	-83	65	98
evm.model.scaffold124.12	OG5_139652	clup|ENSCAFP00000007818	1	-153	98	95
evm.model.scaffold124.99	OG5_132536	ecab|XP_001501581	0	-181	98	94
evm.model.scaffold124.37	OG5_138467	clup|ENSCAFP00000007987	1	-156	98	87
evm.model.scaffold124.79	OG5_127411	clup|ENSCAFP00000008276	0	-181	94	100
evm.model.scaffold124.81	OG5_140100	clup|ENSCAFP00000008286	0	-181	94	100
evm.model.scaffold124.9	OG5_138024	clup|ENSCAFP00000007804	1	-152	87	99
evm.model.scaffold1241.1	OG5_157464	ecab|XP_001498858	8	-70	73	78
evm.model.scaffold1244.1	OG5_138957	ecab|XP_001502230	1	-158	89	99
evm.model.scaffold125.17	OG5_133228	clup|ENSCAFP00000019105	1	-177	86	100
evm.model.scaffold125.10	OG5_126538	clup|ENSCAFP00000018833	0	-181	95	94
evm.model.scaffold125.18	OG5_143394	ecab|XP_001502331	1	-129	81	68
evm.model.scaffold125.29	OG5_135631	clup|ENSCAFP00000019230	1	-122	96	100
evm.model.scaffold125.20	OG5_136788	ecab|XP_001503550	0	-181	93	100
evm.model.scaffold125.16	OG5_131685	ecab|XP_001503521	0	-181	94	98
evm.model.scaffold125.26	OG5_139431	ecab|XP_001503580	0	-181	96	100
evm.model.scaffold125.9	NO_GROUP	isca|EEC12654	8	-12	57	71
evm.model.scaffold125.22	OG5_145362	ecab|XP_001503555	1	-164	94	89
evm.model.scaffold125.3	OG5_142865	clup|ENSCAFP00000018298	0	-181	92	97
evm.model.scaffold125.35	OG5_131006	ecab|XP_001490431	2	-46	73	100
evm.model.scaffold125.25	OG5_129594	mmul|XP_001092839	1	-141	94	100
evm.model.scaffold125.32	OG5_133462	mmul|XP_001090368	1	-120	93	90
evm.model.scaffold122.22	OG5_139907	clup|ENSCAFP00000018873	1	-164	85	92
evm.model.scaffold122.24	OG5_128009	clup|ENSCAFP00000018857	0	-181	89	100
evm.model.scaffold122.23	OG5_126631	oana|ENSOANP00000021812	1	-133	92	100
evm.model.scaffold122.30	OG5_141935	clup|ENSCAFP00000018662	0	-181	89	97
evm.model.scaffold122.59	OG5_145275	clup|ENSCAFP00000017388	0	-181	88	98
evm.model.scaffold122.28	OG5_126879	clup|ENSCAFP00000018721	0	-181	97	100
evm.model.scaffold122.58	OG5_130017	mmul|XP_001101197	1	-152	97	96
evm.model.scaffold122.35	OG5_154099	clup|ENSCAFP00000018356	1	-115	98	100
evm.model.scaffold122.15	OG5_142068	ecab|XP_001915633	2	-53	83	85
evm.model.scaffold122.27	OG5_131669	clup|ENSCAFP00000018739	1	-88	97	100
[truncated: 13,609 more rows]
